# Supplementary material for: Genome-wide analysis of GRAS transcription factor gene family in Gossypium hirsutum L
Source: BMC Genomics. 2018 May 9;19:348. doi: 10.1186/s12864-018-4722-x (PMC5944045; doi:10.1186/s12864-018-4722-x)
Supplement: Supplementary file 1 — Table S1. GRAS members identified in O. sativa, P. patens, S. moellendorffii, A. thaliana, G. hirsutum, G. arboreum and G. raimondii. (XLS 111 kb) [file 12864_2018_4722_MOESM1_ESM.xls]

## Sheet: Athaliana
Table S1. GRAS members identified in O. sativa, P. patens, S. moellendorffii, A. thaliana, G. hirsutum, G. arboreum and G. raimondii.
		GRAS domain
ID	NAME	start	end
AT1G50420.1	AtSCL3	54	479
AT5G48150.1	AtPAT1	119	490
AT3G03450.1	AtRGL2	180	545
AT1G50600.1	AtSCL5	227	597
AT2G04890.1	AtSCL21	50	413
AT1G21450.1	AtSCL1	222	593
AT1G14920.1	AtGAI	169	529
AT2G01570.1	AtRGA	221	581
AT1G66350.1	AtRGL1	152	506
AT1G55580.1	AtLAS	41	445
AT1G63100.1	AtSCL28	274	654
AT5G17490.1	AtRGL3	157	516
AT3G54220.1	AtSCR	290	650
AT5G59450.1	AtSCL11	224	598
AT3G46600.1	AtSCL30	209	579
AT4G17230.1	AtSCL13	155	525
AT4G37650.1	AtSHR	143	529
AT5G66770.1	AtSCL4	217	584
AT5G41920.1	AtSCL23	40	400
AT2G37650.1	AtSCL9	344	713
AT1G07530.1	AtSCL14	393	765
AT2G29060.1	AtSCL33a	318	692
AT5G52510.1	AtSCL8	265	640
AT2G29065.1	AtSCL33b	249	628
AT4G08250.1	AtSCL26	104	477
AT3G49950.1	AtSCL32	27	408
AT3G50650.1	AtSCL7	180	542
AT1G07520.1	AtSCL31	315	693
AT4G36710.1	AtSCL15	122	485
AT3G60630.1	AtHAM2	243	622
AT4G00150.1	AtHAM3	205	554
AT2G45160.1	AtHAM1	268	639
AT3G13840.1	AtSCL29	145	510
AT5G67411.1	AtSCL16/ΨAtGRAS	1	202
Proteins' GRAS domains less than 175aa were marked with yellow. Ψ is for pseudogene.

## Sheet: G_raimondii
		GRAS domain
name	ID	start	end	length	repeat
GrGRAS1	Gorai.001G089400.1	171	533	362	*
GrGRAS2.1	Gorai.001G111500.1	390	761	371	*
GrGRAS2.2	Gorai.001G111500.2	291	662	371
GrGRAS3	Gorai.001G111600.1	405	780	375	*
GrGRAS4	Gorai.001G192800.1	161	531	370	*
GrGRAS5	Gorai.001G207600.1	35	416	381	*
GrGRAS6	Gorai.001G254600.1	151	507	356	*
GrGRAS7.1	Gorai.002G080600.1	211	581	370	*
GrGRAS7.2	Gorai.002G080600.2	81	451	370
GrGRAS8.1	Gorai.002G096300.1	167	537	370	*
GrGRAS8.2	Gorai.002G096300.2	103	473	370
GrGRAS9	Gorai.002G110100.1	150	520	370	*
GrGRAS10	Gorai.002G177000.1	248	607	359	*
GrGRAS11	Gorai.003G015400.1	232	600	368	*
	Gorai.003G015400.2	232	600	368
GrGRAS12	Gorai.003G016500.1	172	532	360	*
GrGRAS13	Gorai.003G030400.1	142	523	381	*
GrGRAS14.1	Gorai.003G130400.1	264	635	371	*
GrGRAS14.2	Gorai.003G130400.2	237	608	371
GrGRAS15	Gorai.003G130500.1	383	758	375	*
GrGRAS16	Gorai.003G130600.1	396	767	371	*
GrGRAS17	Gorai.003G162400.1	258	627	369	*
GrGRAS18	Gorai.003G170700.1	265	626	361	*
GrGRAS19	Gorai.004G005200.1	196	558	362	*
GrGRAS20	Gorai.004G034900.1	41	437	396	*
GrGRAS21	Gorai.004G063200.1	79	432	353	*
GrGRAS22	Gorai.004G200600.1	362	723	361	*
GrGRAS23	Gorai.004G221600.1	75	432	357	*
GrGRAS24	Gorai.004G233600.1	117	475	358	*
GrGRAS25	Gorai.005G001300.1	386	743	357	*
GrGRAS26	Gorai.005G013700.1	11	354	343	*
GrGRAS27	Gorai.005G014000.1	13	380	367	*
GrGRAS28	Gorai.005G014200.1	9	356	347	*
GrGRAS29	Gorai.005G014600.1	13	370	357	*
GrGRAS30	Gorai.005G014800.1	9	358	349	*
	Gorai.005G014800.2	9	358	349
GrGRAS31	Gorai.005G015100.1	12	369	357	*
	Gorai.005G015100.2	12	369	357
GrGRAS32	Gorai.005G031000.1	9	359	350	*
	Gorai.005G031000.2	9	359	350
	Gorai.005G031000.3	9	359	350
GrGRAS33	Gorai.005G066300.1	230	602	372	*
GrGRAS34	Gorai.005G075100.1	82	454	372	*
GrGRAS35.1	Gorai.005G083700.1	201	571	370	*
	Gorai.005G083700.3	201	571	370
GrGRAS35.2	Gorai.005G083700.6	106	476	370
GrGRAS35.3	Gorai.005G083700.2	185	555	370
	Gorai.005G083700.7	185	555	370
GrGRAS35.4	Gorai.005G083700.4	288	504	216	*
GrGRAS35.5	Gorai.005G083700.5	177	538	361	*
GrGRAS36	Gorai.006G044300.1	287	652	365	*
GrGRAS37	Gorai.006G050200.1	209	575	366	*
GrGRAS38	Gorai.006G125700.1	47	469	422	*
GrGRAS39	Gorai.006G184400.1	157	523	366	*
GrGRAS40	Gorai.006G198300.1	241	610	369	*
GrGRAS41	Gorai.006G236200.1	387	746	359	*
GrGRAS42	Gorai.006G270800.1	142	522	380	*
GrGRAS43	Gorai.007G012300.1	256	625	369	*
GrGRAS44	Gorai.007G056200.1	52	453	401	*
GrGRAS45	Gorai.007G167000.1	166	536	370	*
	Gorai.007G167000.2	166	536	370
	Gorai.007G167000.3	166	536	370
GrGRAS46	Gorai.007G221900.1	1	403	402	*
GrGRAS47	Gorai.007G223500.1	113	492	379	*
GrGRAS48	Gorai.007G376400.1	260	632	372	*
GrGRAS49	Gorai.008G068100.1	246	614	368	*
	Gorai.008G068100.2	246	614	368
GrGRAS50	Gorai.008G083500.1	63	453	390	*
GrGRAS51	Gorai.008G106000.1	340	697	357	*
GrGRAS52	Gorai.008G106100.1	284	642	358	*
GrGRAS53	Gorai.008G139000.1	212	582	370	*
GrGRAS54	Gorai.008G238300.1	410	772	362	*
GrGRAS55	Gorai.008G243900.1	288	655	367	*
	Gorai.008G243900.2	288	655	367
	Gorai.008G243900.3	288	655	367
GrGRAS56	Gorai.009G021700.1	165	530	365	*
GrGRAS57	Gorai.009G098100.1	275	646	371	*
GrGRAS58	Gorai.009G098200.1	180	423	243	*
GrGRAS59	Gorai.009G184100.1	178	548	370	*
GrGRAS60	Gorai.009G244200.1	108	486	378	*
GrGRAS61	Gorai.009G251800.1	184	554	370	*
GrGRAS62	Gorai.009G289600.1	71	452	381	*
GrGRAS63.1	Gorai.009G427800.1	251	621	370	*
GrGRAS63.2	Gorai.009G427800.2	204	574	370
GrGRAS64.1	Gorai.009G446100.1	137	507	370	*
GrGRAS64.2	Gorai.009G446100.2	10	380	370
	Gorai.009G446100.3	10	380	370
GrGRAS65	Gorai.010G048800.1	98	478	380	*
GrGRAS66	Gorai.010G067000.1	100	465	365	*
	Gorai.010G067000.2	100	465	365
	Gorai.010G067000.3	100	465	365
GrGRAS67	Gorai.010G201000.1	346	717	371	*
	Gorai.010G201000.2	346	717	371
	Gorai.010G201000.3	346	717	371
GrGRAS68	Gorai.010G249400.1	178	548	370	*
GrGRAS69	Gorai.011G058900.1	161	537	376	*
GrGRAS70	Gorai.011G102400.1	158	516	358	*
GrGRAS71	Gorai.011G140100.1	102	475	373	*
GrGRAS72	Gorai.011G140300.1	103	476	373	*
GrGRAS73	Gorai.011G266200.1	434	805	371	*
	Gorai.011G266200.2	434	805	371
GrGRAS74	Gorai.012G080500.1	45	461	416	*
GrGRAS75	Gorai.012G118000.1	164	538	374	*
GrGRAS76	Gorai.013G015100.1	45	469	424	*
GrGRAS77	Gorai.013G072100.1	43	430	387	*
GrGRAS78.1	Gorai.013G164700.1	88	458	370	*
GrGRAS78.2	Gorai.013G164700.2	2	355	353	*
GrGRAS79	Gorai.013G252600.1	47	470	423	*
	Gorai.013G252600.2	47	470	423
	Gorai.003G015400.3	232	395	163
	Gorai.006G258800.1	161	278	117
	Gorai.N015500.1			0
	Gorai.N015600.1			0
Proteins' GRAS domains less than 175aa were marked with yellow. Gene IDs marked with green stand for repeated proteins, which was same with *. And Alternatively Spliced Transcripts were marked by the color of gray.

## Sheet: G_arboreum
		GRAS domain
ID	start	end	length
Cotton_A_01014_BGI-A2_v1.0	48	472	424
Cotton_A_02581_BGI-A2_v1.0	26	449	423
Cotton_A_01790_BGI-A2_v1.0	47	469	422
Cotton_A_34201_BGI-A2_v1.0	45	461	416
Cotton_A_16824_BGI-A2_v1.0	50	452	402
Cotton_A_26934_BGI-A2_v1.0	51	452	401
Cotton_A_06807_BGI-A2_v1.0	41	437	396
Cotton_A_40750_BGI-A2_v1.0	65	455	390
Cotton_A_21855_BGI-A2_v1.0	43	430	387
Cotton_A_09772_BGI-A2_v1.0	143	524	381
Cotton_A_04008_BGI-A2_v1.0	76	457	381
Cotton_A_09677_BGI-A2_v1.0	142	522	380
Cotton_A_18477_BGI-A2_v1.0	100	480	380
Cotton_A_22746_BGI-A2_v1.0	113	492	379
Cotton_A_16113_BGI-A2_v1.0	108	486	378
Cotton_A_34381_BGI-A2_v1.0	405	780	375
Cotton_A_30654_BGI-A2_v1.0	381	756	375
Cotton_A_03445_BGI-A2_v1.0	139	513	374
Cotton_A_16339_BGI-A2_v1.0	102	475	373
Cotton_A_05556_BGI-A2_v1.0	260	632	372
Cotton_A_08801_BGI-A2_v1.0	84	456	372
Cotton_A_21785_BGI-A2_v1.0	232	604	372
Cotton_A_30653_BGI-A2_v1.0	252	623	371
Cotton_A_22965_BGI-A2_v1.0	346	717	371
Cotton_A_30927_BGI-A2_v1.0	434	805	371
Cotton_A_34382_BGI-A2_v1.0	390	761	371
Cotton_A_06965_BGI-A2_v1.0	275	646	371
Cotton_A_18579_BGI-A2_v1.0	396	767	371
Cotton_A_21420_BGI-A2_v1.0	249	620	371
Cotton_A_32665_BGI-A2_v1.0	161	531	370
Cotton_A_03694_BGI-A2_v1.0	169	539	370
Cotton_A_06569_BGI-A2_v1.0	168	538	370
Cotton_A_12754_BGI-A2_v1.0	184	554	370
Cotton_A_19599_BGI-A2_v1.0	254	624	370
Cotton_A_12101_BGI-A2_v1.0	124	494	370
Cotton_A_21679_BGI-A2_v1.0	211	581	370
Cotton_A_21360_BGI-A2_v1.0	204	574	370
Cotton_A_17926_BGI-A2_v1.0	203	573	370
Cotton_A_04922_BGI-A2_v1.0	178	548	370
Cotton_A_04630_BGI-A2_v1.0	178	548	370
Cotton_A_12716_BGI-A2_v1.0	153	523	370
Cotton_A_22052_BGI-A2_v1.0	212	582	370
Cotton_A_04408_BGI-A2_v1.0	11	381	370
Cotton_A_23600_BGI-A2_v1.0	257	626	369
Cotton_A_02423_BGI-A2_v1.0	256	625	369
Cotton_A_01620_BGI-A2_v1.0	234	602	368
Cotton_A_14771_BGI-A2_v1.0	235	603	368
Cotton_A_14441_BGI-A2_v1.0	288	655	367
Cotton_A_38432_BGI-A2_v1.0	249	615	366
Cotton_A_22326_BGI-A2_v1.0	157	523	366
Cotton_A_29851_BGI-A2_v1.0	287	652	365
Cotton_A_29854_BGI-A2_v1.0	287	652	365
Cotton_A_11125_BGI-A2_v1.0	165	530	365
Cotton_A_20431_BGI-A2_v1.0	161	526	365
Cotton_A_30811_BGI-A2_v1.0	171	533	362
Cotton_A_07105_BGI-A2_v1.0	411	773	362
Cotton_A_03284_BGI-A2_v1.0	79	440	361
Cotton_A_30598_BGI-A2_v1.0	265	626	361
Cotton_A_18421_BGI-A2_v1.0	362	723	361
Cotton_A_01631_BGI-A2_v1.0	171	531	360
Cotton_A_12455_BGI-A2_v1.0	385	744	359
Cotton_A_29570_BGI-A2_v1.0	284	642	358
Cotton_A_17020_BGI-A2_v1.0	191	549	358
Cotton_A_24283_BGI-A2_v1.0	143	501	358
Cotton_A_04290_BGI-A2_v1.0	365	722	357
Cotton_A_29569_BGI-A2_v1.0	341	698	357
Cotton_A_04412_BGI-A2_v1.0	13	370	357
Cotton_A_29199_BGI-A2_v1.0	150	506	356
Cotton_A_04406_BGI-A2_v1.0	13	367	354
Cotton_A_04404_BGI-A2_v1.0	13	366	353
Cotton_A_04405_BGI-A2_v1.0	13	334	321
Cotton_A_08527_BGI-A2_v1.0	161	472	311
Cotton_A_04413_BGI-A2_v1.0	9	304	295
Cotton_A_04414_BGI-A2_v1.0	9	277	268
Cotton_A_24410_BGI-A2_v1.0	54	312	258
Cotton_A_16333_BGI-A2_v1.0	103	355	252
Cotton_A_40102_BGI-A2_v1.0	206	437	231
Cotton_A_10567_BGI-A2_v1.0	2	135	133
Cotton_A_27285_BGI-A2_v1.0	1	128	127
Cotton_A_10566_BGI-A2_v1.0	1	125	124
Cotton_A_21357_BGI-A2_v1.0	147	267	120
Cotton_A_16334_BGI-A2_v1.0	1	109	108
Cotton_A_25838_BGI-A2_v1.0	1	86	85
Cotton_A_09980_BGI-A2_v1.0	1	73	72
Cotton_A_06966_BGI-A2_v1.0	null		0
Cotton_A_33246_BGI-A2_v1.0	null		0

## Sheet: G.hirsutum
	GRAS domain
Gene ID	start	end	Length	subfamily	chr	gene start	gene end	length	weight	PI
Gh_A01G0556	211	581	370	PAT1	A01	9769101	9770855	584	64958.7	5.82
Gh_A01G0682	168	538	370	PAT1	A01	12246498	12248117	539	59756.9	5.31
Gh_A01G0795	153	523	370	Os4	A01	17411130	17412725	531	59051.5	4.87
Gh_A01G1242	247	606	359	DELLA	A01	71324157	71326007	616	67647.8	5.61
Gh_A02G0003	386	743	357	SCR	A02	42786	45578	756	82738.8	6.09
Gh_A02G0103	9	364	355	SHR	A02	935425	944617	1595	184838	6.01
Gh_A02G0104	11	229	218	SHR	A02	964684	970826	914	104985	5.62
Gh_A02G0105	91	371	280	SHR	A02	973061	981654	1564	180761	6.25
Gh_A02G0106	11	285	274	SHR	A02	986014	987192	392	46326.1	5.17
Gh_A02G0523	231	603	372	G_GRAS	A02	7820074	7821891	605	67271.7	4.89
Gh_A02G0620	82	454	372	Os19	A02	9741099	9742469	456	52203.1	7.21
Gh_A02G0703	246	616	370	PAT1	A02	11894844	11896944	616	68555	5.23
Gh_A02G1453	143	524	381	SHR	A02	80565269	80566846	525	58786.4	5.45
Gh_A02G1564	171	531	360	HAM	A02	82216932	82218530	532	60474.6	6.2
Gh_A02G1575	234	602	368	SCL4/7	A02	82315166	82316974	602	65991.2	4.97
Gh_A03G0093	265	626	361	HAM	A03	1376148	1378031	627	70469.7	5.41
Gh_A03G0364	396	767	371	LISCL	A03	6668562	6670871	769	86072.8	6.38
Gh_A03G0365	383	758	375	LISCL	A03	6703655	6705937	760	85750.2	5.1
Gh_A03G0366	264	635	371	LISCL	A03	6718533	6720452	639	72536.7	6.04
Gh_A03G2026	257	626	369	DLT	scaffold508_A03	4391	6316	641	71337.3	5.81
Gh_A04G0081	137	507	370	PAT1	A04	1193621	1195147	508	56686.9	6.04
Gh_A04G0196	204	574	370	PAT1	A04	3725106	3726839	577	64034.9	5.88
Gh_A04G0810	164	538	374	HAM	A04	53723756	53725375	539	60688.7	5.39
Gh_A05G0135	165	530	365	DELLA	A05	1461367	1462992	541	59379.9	5.52
Gh_A05G0801	275	646	371	LISCL	A05	8071225	8073189	654	73592.5	6.67
Gh_A05G0802	188	492	304	LISCL	A05	8081439	8083219	517	58686.9	8.99
Gh_A05G1507	178	548	370	PAT1	A05	15397650	15399296	548	61253.1	5.93
Gh_A05G2046	184	554	370	PAT1	A05	22368979	22370717	554	61862.7	5.09
Gh_A05G2350	76	457	381	Os19	A05	28765577	28766956	459	52334.1	6.45
Gh_A05G2902	45	461	416	SCL3	A05	69904957	69906351	464	52254.5	5.65
Gh_A05G3748	110	488	378	HAM	scaffold1215_A05	75762	77249	495	54777.7	5.49
Gh_A06G0358	98	478	380	HAM	A06	5559786	5561231	481	53325	5.7
Gh_A06G0504	100	465	365	DELLA	A06	9984287	9985720	477	52420.5	5.24
Gh_A06G1468	346	717	371	LISCL	A06	97651600	97653762	720	81328.9	5.66
Gh_A06G1742	178	548	370	PAT1	A06	102583991	102585637	548	61365.2	5.99
Gh_A07G0717	171	533	362	DELLA	A07	10954357	10956003	548	60097.7	4.96
Gh_A07G0906	390	761	371	LISCL	A07	16195579	16197873	764	85182.9	5.77
Gh_A07G0907	405	780	375	LISCL	A07	16215884	16218241	785	88507.6	5.21
Gh_A07G1523	161	531	370	PAT1	A07	51016687	51018282	531	59555.3	5.96
Gh_A07G1618	35	416	381	SCL3	A07	63766215	63767468	417	46698.2	7.65
Gh_A07G1951	150	506	356	SCR	A07	75354427	75355962	511	57336.3	6.05
Gh_A08G0005	226	597	371	LISCL	A08	35339	37144	601	68569.4	6.7
Gh_A08G0470	79	440	361	SCR	A08	6411939	6413270	443	48160.8	5.5
Gh_A08G1548	362	723	361	HAM	A08	93126631	93128805	724	79576.8	5.72
Gh_A08G1694	1	245	244	SCR	A08	96672154	96672927	257	29153.5	6.19
Gh_A08G1799	117	475	358	HAM	A08	98421535	98422962	475	53770.3	4.73
Gh_A08G2491	41	437	396	LAS	scaffold2267_A08	40280	41593	437	50094.7	6.52
Gh_A09G0364	287	652	365	Os43	A09	20107494	20110000	653	72222.9	5.35
Gh_A09G0414	209	575	366	PAT1	A09	28497763	28499610	575	62612.5	6.65
Gh_A09G2173	142	522	380	Os4	A09	74758728	74760299	523	58210.5	6.08
Gh_A09G2267	387	746	359	SCR	scaffold2280_A09	27422	30726	758	82349.3	5.89
Gh_A09G2415	157	523	366	HAM	scaffold2301_A09	17023	18606	527	59451.7	4.68
Gh_A09G2460	47	469	422	SCL3	scaffold2308_A09	45853	47271	472	52939	5.87
Gh_A10G0493	161	537	376	SHR	A10	5332059	5333696	545	60125.9	5.78
Gh_A10G0849	158	516	358	HAM	A10	18009016	18010668	517	58384.3	5.74
Gh_A10G1245	84	331	247	SHR	A10	65117935	65118930	331	36591.6	5.91
Gh_A10G1979	434	805	371	LISCL	A10	97533277	97535703	808	90023.9	5.44
Gh_A10G2319	102	475	373	SHR	scaffold2668_A10	6118	7548	476	53505.7	6.3
Gh_A11G0446	52	453	401	SHR	A11	4204206	4205573	455	50704.2	5.92
Gh_A11G1390	169	539	370	PAT1	A11	18151659	18153278	539	60575.3	5.66
Gh_A11G1947	113	492	379	SHR	A11	53239679	53241160	493	56136.4	5.5
Gh_A11G1965	1	403	402	SHR	A11	55375234	55376451	405	45104.1	5.19
Gh_A11G2918	260	632	372	LISCL	A11	93065175	93067079	634	72735.7	6.33
Gh_A11G2960	256	625	369	PAT1	scaffold2724_A11	23580	25457	625	67489.3	6.11
Gh_A12G0601	246	614	368	SCL4/7	A12	15320078	15321922	614	67504.3	5.18
Gh_A12G0710	65	455	390	SHR	A12	31009627	31010997	456	51162.9	5.36
Gh_A12G0854	340	697	357	HAM	A12	57076891	57078987	698	76482.6	5.51
Gh_A12G0855	284	642	358	HAM	A12	57094463	57096394	643	70924.2	5.41
Gh_A12G1125	212	582	370	G_GRAS	A12	64652198	64653988	596	67339.2	5.37
Gh_A12G2009	410	772	362	HAM	A12	83026082	83028403	773	84823.2	5.55
Gh_A12G2060	288	655	367	DLT	A12	83515170	83517182	670	74778.3	5.95
Gh_A13G0116	45	469	424	SCL3	A13	1339764	1341188	474	53826.3	6.3
Gh_A13G0501	43	430	387	SHR	A13	11094025	11095329	434	48713.9	5.19
Gh_A13G1206	88	458	370	PAT1	A13	65124032	65125417	461	52065.8	7.63
Gh_A13G1886	47	470	423	SCL3	A13	78545244	78546671	475	53087.1	5.87
Gh_D01G0564	211	581	370	PAT1	D01	7641173	7642927	584	64960.8	6.05
Gh_D01G0703	168	538	370	PAT1	D01	9867327	9868946	539	59890	5.41
Gh_D01G0823	150	520	370	Os4	D01	13064606	13066192	528	59063.7	4.88
Gh_D01G1446	247	606	359	DELLA	D01	43023928	43025778	616	67758.7	5.4
Gh_D02G0017	386	743	357	SCR	D02	86581	89369	756	82761.8	5.93
Gh_D02G0128	5	352	347	SHR	D02	1040106	1048388	1619	187430	5.88
Gh_D02G0131	9	357	348	SHR	D02	1147068	1151616	665	77152	5.97
Gh_D02G0132	13	380	367	SHR	D02	1160777	1167642	1396	161068	5.35
Gh_D02G0134	9	356	347	SHR	D02	1184587	1185735	382	44429.9	6.86
Gh_D02G0141	12	364	352	SHR	D02	1302721	1313427	1595	184688	5.85
Gh_D02G0276	9	359	350	SHR	D02	3171464	3182132	1821	208509	5.89
Gh_D02G0587	230	602	372	G_GRAS	D02	7997161	7998975	604	67380.8	4.92
Gh_D02G0672	82	454	372	Os19	D02	9442104	9443474	456	52202.1	6.93
Gh_D02G0748	185	555	370	PAT1	D02	11197553	11199318	555	61671.8	5.2
Gh_D03G0149	232	600	368	SCL4/7	D03	1090185	1091987	600	65816.1	6.67
Gh_D03G0160	172	532	360	HAM	D03	1210787	1212388	533	60609.7	6.2
Gh_D03G0261	142	523	381	SHR	D03	2795354	2796928	524	58572.1	5.38
Gh_D03G1188	264	635	371	LISCL	D03	38723076	38724995	639	72427.7	6.2
Gh_D03G1189	382	757	375	LISCL	D03	38736186	38738465	759	85460	5.19
Gh_D03G1190	396	767	371	LISCL	D03	38749215	38751524	769	85980.3	6.21
Gh_D03G1483	258	627	369	DLT	D03	43784254	43786182	642	71323.4	5.73
Gh_D03G1558	265	626	361	HAM	D03	44925057	44926940	627	70366.6	5.41
Gh_D04G0684	45	461	416	SCL3	D04	13453527	13454921	464	52282.6	5.77
Gh_D04G1304	3	207	204	HAM	D04	42687912	42688538	208	23116.5	8.5
Gh_D05G0197	171	536	365	DELLA	D05	1804379	1806022	547	60111.6	5.45
Gh_D05G0920	250	469	219	LISCL	D05	7760076	7761797	473	54363.5	5.83
Gh_D05G1681	178	548	370	PAT1	D05	15082359	15084005	548	61294.2	5.96
Gh_D05G2218	108	486	378	HAM	D05	21150877	21152358	493	54653.5	5.38
Gh_D05G2290	184	554	370	PAT1	D05	22217078	22218817	554	61674.6	5.08
Gh_D05G2616	71	452	381	Os19	D05	27031797	27033161	454	51753.5	7.13
Gh_D05G3509	41	411	370	PAT1	D05	58005275	58006519	414	46878.7	7.13
Gh_D05G3644	137	507	370	HAM	D05	60513277	60514803	508	56635.8	5.96
Gh_D06G0388	98	478	380	DELLA	D06	5362525	5363979	484	53460.1	5.66
Gh_D06G0560	100	465	365	LISCL	D06	8679914	8681347	477	52492.6	5.19
Gh_D06G1801	346	717	371	PAT1	D06	57995218	57997380	720	81164.6	5.64
Gh_D06G2235	178	548	370	DELLA	D06	63910282	63911928	548	61331.1	6.13
Gh_D07G0779	171	533	362	LISCL	D07	9679477	9681123	548	59978.7	5.03
Gh_D07G0977	390	761	371	LISCL	D07	13246821	13249124	767	85255	5.62
Gh_D07G0978	405	780	375	PAT1	D07	13259905	13262262	785	88590.6	5.09
Gh_D07G1671	161	531	370	SCL3	D07	34688664	34690259	531	59492.2	5.93
Gh_D07G1817	35	416	381	SCR	D07	43660929	43662182	417	46661.4	8.31
Gh_D07G2168	149	505	356	LAS	D07	52212452	52213984	510	57338.4	6.08
Gh_D08G0309	428	812	384	SCR	D08	3000455	3014564	891	99969.5	8.19
Gh_D08G0555	79	440	361	HAM	D08	6453765	6455096	443	48174.8	5.42
Gh_D08G1854	362	723	361	SCR	D08	55844845	55847019	724	79753	5.47
Gh_D08G2052	125	420	295	HAM	D08	59210349	59211682	432	48711.7	5.12
Gh_D08G2153	117	475	358	Os43	D08	60893028	60894455	475	53349.7	4.71
Gh_D09G0385	287	465	178	PAT1	D09	14044250	14046199	465	51001.5	4.8
Gh_D09G0427	209	575	366	Os4	D09	18098609	18100456	575	62347.1	5.96
Gh_D09G1579	157	523	366	HAM	D09	43396643	43398226	527	59331.6	4.75
Gh_D09G1715	241	610	369	PAT1	D09	44916719	44918551	610	66949	6.27
Gh_D09G2062	387	746	359	SCR	D09	47950461	47953762	758	82245.1	5.86
Gh_D09G2383	142	522	380	HAM	D09	50742056	50743627	523	58337.7	6.05
Gh_D10G0904	158	516	358	SHR	D10	11814993	11816645	517	58327.2	5.58
Gh_D10G1245	47	420	373	SHR	D10	22340968	22342233	421	47401.1	5.66
Gh_D10G1246	103	476	373	LISCL	D10	22525090	22526523	477	53578.6	5.93
Gh_D10G2285	434	805	371	PAT1	D10	61042925	61045351	808	90256.1	5.28
Gh_D11G0108	256	625	369	SHR	D11	1007203	1009080	625	67588.4	6.11
Gh_D11G0517	52	453	401	PAT1	D11	4490568	4491935	455	50758.3	5.92
Gh_D11G1535	166	536	370	SHR	D11	15485291	15486901	536	60175.9	5.39
Gh_D11G2011	1	403	402	SHR	D11	26636918	26638135	405	45126.2	5.19
Gh_D11G2028	65	397	332	LISCL	D11	27547062	27548258	398	45347	5.74
Gh_D11G3303	260	632	372	SCL4/7	D11	65922664	65924568	634	72626.6	6.14
Gh_D12G0611	246	614	368	SHR	D12	11636972	11638816	614	67664.5	5.26
Gh_D12G0725	63	453	390	HAM	D12	17125738	17128699	454	50939.9	5.37
Gh_D12G0934	341	698	357	HAM	D12	34370897	34372996	699	76548.7	5.81
Gh_D12G0935	284	642	358	G_GRAS	D12	34381504	34383435	643	71245.9	5.69
Gh_D12G1254	212	582	370	HAM	D12	40612727	40614517	596	67419.4	5.52
Gh_D12G2185	410	772	362	DLT	D12	55068794	55071115	773	84696.9	5.6
Gh_D12G2238	288	655	367	SCL3	D12	55539657	55541669	670	74782.3	5.9
Gh_D13G0132	45	469	424	SHR	D13	1319087	1320511	474	53779.3	6.2
Gh_D13G0636	43	430	387	PAT1	D13	8932792	8934096	434	48656.8	5.26
Gh_D13G1502	88	458	370	SCL3	D13	46651395	46652780	461	51923.5	7.63
Gh_D13G2273	47	470	423	PAT1	D13	58781690	58783117	475	52923.9	6.05
Gh_Sca004802G04	13	370	357	SHR	scaffold4802	66287	76746	1776	204877	6.04
Gh_Sca072137G01	3	174	171
Gh_Sca060994G01	20	183	163
Gh_D10G0516	161	321	160
Gh_D04G1303	139	289	150
Gh_D08G0044	51	188	137
Gh_D09G2268	144	261	117
Gh_A10G1246	1	104	103
Gh_Sca114806G01	1	94	93
Gh_Sca100337G01	1	76	75
Gh_D09G2269	14	86	72
Gh_Sca137957G01	1	57	56
Gh_Sca237915G01	1	53	52
Gh_Sca219382G01	1	53	52
Gh_Sca196164G01	1	48	47
Gh_D01G1526	164	170	6
Gh_D02G0127	null		0
Proteins' GRAS domains less than 175aa were marked with yellow.

## Sheet: Osativa
		GRAS domain
ID	NAME	start	end
LOC_Os12g04370.1	OsGRAS54	528	966
LOC_Os11g04570.1	OsGRAS39	405	843
LOC_Os03g49990.1	OsSLR1	241	621
LOC_Os07g39470.1	OsCIGR2	174	544
LOC_Os10g22430.1	OsGRAS36	171	541
LOC_Os01g65900.1	OsGRAS3	183	553
LOC_Os11g31100.1	OsGRAS43	401	771
LOC_Os01g45860.1	OsGRAS1	86	449
LOC_Os03g09280.1	OsGRAS11	166	535
LOC_Os07g36170.1	OsCIGR1	201	571
LOC_Os11g03110.1	OsSCR1	283	644
LOC_Os12g02870.1	OsSCR2	292	653
LOC_Os01g71970.1	OsGRAS5	50	437
LOC_Os06g03710.1	OsGRAS29	217	594
LOC_Os01g62460.1	OsGRAS2	443	813
LOC_Os03g48450.1	OsGRAS15	356	727
LOC_Os04g50060.1	OsGRAS22	261	634
LOC_Os12g38490.1	OsGRAS53	358	730
LOC_Os07g38030.1	OsGRAS32	68	434
LOC_Os05g49930.1	OsGRAS27	77	454
LOC_Os11g47870.1	OsGRAS44	303	683
LOC_Os03g51330.1	OsGRAS18	207	578
LOC_Os11g47900.1	OsGRAS46	263	639
LOC_Os01g67650.1	OsGRAS4	157	531
LOC_Os11g47890.1	OsGRAS45	257	634
LOC_Os12g04200.1	OsGRAS50	167	547
LOC_Os07g39820.1	OsSHR1	192	601
LOC_Os02g45760.1	OsGRAS10	253	618
LOC_Os03g31880.1	OsSHR2	188	602
LOC_Os11g47910.1	OsGRAS47	215	586
LOC_Os06g40780.1	OsMOC1	275	662
LOC_Os07g40020.1	OsGRAS35	76	471
LOC_Os12g04380.1	OsGRAS51	1	438
LOC_Os03g15680.1	OsGRAS12	132	526
LOC_Os11g04590.1	OsGRAS40	1	434
LOC_Os11g47920.1	OsGRAS48	213	584
LOC_Os04g49110.1	OsGRAS21	261	619
LOC_Os02g10360.1	OsGRAS7	39	420
LOC_Os05g40710.1	OsGRAS25	116	484
LOC_Os05g42130.1	OsGRAS26	36	423
LOC_Os02g44370.1	OsGRAS9	355	714
LOC_Os02g44360.1	OsGRAS8	349	708
LOC_Os04g46860.1	OsGRAS20	352	710
LOC_Os04g35250.1	OsGRAS19	86	495
LOC_Os05g31380.1	OsGRAS23	92	506
LOC_Os05g31420.1	OsGRAS24	154	558
LOC_Os06g01620.1	OsGRAS28	126	479
LOC_Os10g40390.1	OsGRAS37	35	384
LOC_Os03g29480.1	OsGRAS13	133	520
LOC_Os11g06180.1	OsGRAS41	47	399

## Sheet: Ppatens
		GRAS domain
name	ID	start	end	length	repeat
PpGRAS1	Pp3c1_15560V3.1.p	434	797	363	*
	Pp3c1_15560V3.2.p	434	797	363
	Pp3c1_15560V3.3.p	434	797	363
PpGRAS2	Pp3c1_15680V3.1.p	407	768	361	*
	Pp3c1_15680V3.2.p	407	768	361
	Pp3c1_15680V3.3.p	407	768	361
PpGRAS3.1	Pp3c1_2540V3.1.p	287	657	370	*
	Pp3c1_2540V3.10.p	287	657	370
	Pp3c1_2540V3.11.p	287	657	370
	Pp3c1_2540V3.2.p	287	657	370
	Pp3c1_2540V3.3.p	287	657	370
	Pp3c1_2540V3.4.p	287	657	370
	Pp3c1_2540V3.5.p	287	657	370
	Pp3c1_2540V3.6.p	287	657	370
	Pp3c1_2540V3.7.p	287	657	370
PpGRAS3.2	Pp3c1_2540V3.8.p	132	502	370
	Pp3c1_2540V3.9.p	132	502	370
PpGRAS4	Pp3c10_17630V3.1.p	397	766	369	*
	Pp3c10_17630V3.2.p	397	766	369
PpGRAS5	Pp3c11_18190V3.1.p	63	546	483	*
	Pp3c11_18190V3.2.p	63	546	483
	Pp3c11_18190V3.3.p	63	546	483
	Pp3c11_18190V3.4.p	63	546	483
	Pp3c11_18190V3.5.p	63	546	483
PpGRAS6	Pp3c11_23910V3.1.p	276	640	364	*
	Pp3c11_23910V3.2.p	276	640	364
PpGRAS7	Pp3c11_23930V3.1.p	287	652	365	*
	Pp3c11_23930V3.2.p	287	652	365
PpGRAS8.1	Pp3c12_10V3.1.p	262	454	192	*
	Pp3c12_10V3.2.p	262	454	192
	Pp3c12_10V3.3.p	262	454	192
	Pp3c12_10V3.4.p	346	538	192
	Pp3c12_10V3.5.p	346	538	192
	Pp3c12_10V3.6.p	357	549	192
	Pp3c12_10V3.7.p	441	633	192
PpGRAS8.2	Pp3c12_10V3.8.p	441	797	356	*
PpGRAS9	Pp3c14_13110V3.1.p	297	673	376	*
	Pp3c14_13110V3.2.p	297	673	376
PpGRAS10	Pp3c15_17600V3.1.p	395	765	370	*
	Pp3c15_17600V3.2.p	395	765	370
	Pp3c15_17600V3.3.p	395	765	370
	Pp3c15_17600V3.4.p	395	765	370
	Pp3c15_17600V3.5.p	395	765	370
	Pp3c15_17600V3.6.p	395	765	370
	Pp3c15_17600V3.7.p	395	765	370
	Pp3c15_17600V3.8.p	395	765	370
PpGRAS11	Pp3c15_17620V3.1.p	386	755	369	*
	Pp3c15_17620V3.2.p	386	755	369
PpGRAS12.1	Pp3c15_8710V3.1.p	4	332	328	*
PpGRAS12.2	Pp3c15_8710V3.2.p	73	468	395	*
PpGRAS13	Pp3c16_1260V3.1.p	15	404	389	*
	Pp3c16_1260V3.2.p	15	404	389
PpGRAS14	Pp3c16_15760V3.1.p	436	832	396	*
	Pp3c16_15760V3.2.p	436	832	396
PpGRAS15	Pp3c17_13550V3.1.p	439	809	370	*
	Pp3c17_13550V3.2.p	439	809	370
	Pp3c17_13550V3.3.p	439	809	370
PpGRAS16	Pp3c18_4830V3.1.p	290	654	364	*
	Pp3c18_4830V3.2.p	290	654	364
PpGRAS17	Pp3c19_16060V3.1.p	349	719	370	*
	Pp3c19_16060V3.2.p	349	719	370
PpGRAS18	Pp3c19_18560V3.2.p	492	850	358	*
	Pp3c19_18560V3.3.p	492	850	358
PpGRAS19	Pp3c19_8310V3.1.p	184	551	367	*
	Pp3c19_8310V3.2.p	184	551	367
PpGRAS20.1	Pp3c2_11380V3.1.p	398	768	370	*
	Pp3c2_11380V3.3.p	398	768	370
	Pp3c2_11380V3.4.p	398	768	370
	Pp3c2_11380V3.5.p	398	768	370
PpGRAS20.2	Pp3c2_11380V3.2.p	398	761	363	*
PpGRAS21	Pp3c2_18410V3.1.p	371	747	376	*
	Pp3c2_18410V3.2.p	371	747	376
	Pp3c2_18410V3.3.p	371	747	376
PpGRAS22	Pp3c2_20930V3.1.p	408	769	361	*
	Pp3c2_20930V3.2.p	408	769	361
	Pp3c2_20930V3.3.p	408	769	361
PpGRAS23	Pp3c2_21080V3.1.p	427	790	363	*
	Pp3c2_21080V3.2.p	427	790	363
	Pp3c2_21080V3.3.p	427	790	363
PpGRAS24	Pp3c2_30770V3.1.p	278	648	370	*
	Pp3c2_30770V3.2.p	278	648	370
PpGRAS25	Pp3c2_9730V3.1.p	316	709	393	*
	Pp3c2_9730V3.2.p	316	709	393
PpGRAS26	Pp3c21_17650V3.1.p	370	730	360	*
	Pp3c21_17650V3.2.p	529	889	360
	Pp3c21_17650V3.3.p	529	889	360
PpGRAS27	Pp3c22_13060V3.1.p	319	678	359	*
	Pp3c22_13060V3.2.p	319	678	359
PpGRAS28	Pp3c22_7230V3.1.p	183	550	367	*
	Pp3c22_7230V3.2.p	183	550	367
	Pp3c22_7230V3.3.p	183	550	367
	Pp3c22_7230V3.4.p	183	550	367
PpGRAS29	Pp3c3_4950V3.1.p	76	450	374	*
	Pp3c3_4950V3.2.p	76	450	374
PpGRAS30	Pp3c5_1710V3.1.p	446	834	388	*
	Pp3c5_1710V3.2.p	359	747	388
	Pp3c5_1710V3.3.p	427	815	388
	Pp3c5_1710V3.4.p	427	815	388
	Pp3c5_1710V3.5.p	446	834	388
	Pp3c5_1710V3.6.p	446	834	388
	Pp3c5_1710V3.7.p	401	789	388
PpGRAS31	Pp3c5_17790V3.1.p	77	449	372	*
	Pp3c5_17790V3.2.p	73	445	372
PpGRAS32	Pp3c6_16410V3.1.p	73	445	372	*
	Pp3c6_16410V3.2.p	73	445	372
PpGRAS33	Pp3c6_29350V3.1.p	320	619	299	*
	Pp3c6_29350V3.2.p	320	619	299
PpGRAS34	Pp3c7_1494V3.1.p	292	657	365	*
PpGRAS35	Pp3c7_1530V3.1.p	278	642	364	*
	Pp3c7_1530V3.2.p	278	642	364
PpGRAS36	Pp3c7_24880V3.1.p	162	536	374	*
	Pp3c7_24880V3.2.p	162	536	374
PpGRAS37.1	Pp3c7_940V3.1.p	63	548	485	*
	Pp3c7_940V3.3.p	63	548	485
	Pp3c7_940V3.4.p	63	548	485
PpGRAS37.2	Pp3c7_940V3.2.p	63	296	233	*
PpGRAS38	Pp3c8_20940V3.1.p	314	682	368	*
	Pp3c8_20940V3.2.p	314	682	368
PpGRAS39	Pp3c9_3340V3.1.p	385	754	369	*
	Pp3c9_3340V3.2.p	385	754	369
	Pp3c9_3340V3.3.p	385	754	369
	Pp3c19_18560V3.1.p	492	647	155
	Pp3c2_21080V3.4.p	427	576	149
	Pp3c2_21080V3.5.p	427	576	149
	Pp3c24_12920V3.1.p	61	168	107
	Pp3c24_20810V3.1.p	78	138	60
	Pp3c26_12740V3.1.p	null		0
	Pp3c3_3030V3.1.p	6	76	70
	Pp3c4_350V3.1.p	2	51	49
	Pp3c7_24880V3.3.p	162	332	170
Proteins' GRAS domains less than 175aa were marked with yellow. Gene IDs marked with green stand for repeated proteins, which was same with *. And Alternatively Spliced Transcripts were marked by the color of gray.

## Sheet: Smoellendorffii
		GRAS domain
name	ID	start	end	length
SmGRAS1	102631	7	413	406
SmGRAS2	84560	61	466	405
SmGRAS3	444260	618	1009	391
SmGRAS4	88625	97	486	389
SmGRAS5	12696	5	393	388
SmGRAS6	33543	19	404	385
SmGRAS7	424843	253	633	380
SmGRAS8	53339	5	384	379
SmGRAS9	113376	23	401	378
SmGRAS10	122435	70	446	376
SmGRAS11	83811	97	471	374
SmGRAS12	113858	99	472	373
SmGRAS13	77165	4	375	371
SmGRAS14	232175	7	378	371
SmGRAS15	102726	54	423	369
SmGRAS16	83927	26	395	369
SmGRAS17	139506	142	510	368
SmGRAS18	74492	52	419	367
SmGRAS19	80549	4	371	367
SmGRAS20	88990	4	370	366
SmGRAS21	64241	7	373	366
SmGRAS22	70744	2	367	365
SmGRAS23	64559	9	372	363
SmGRAS24	96442	70	432	362
SmGRAS25	90295	6	367	361
SmGRAS26	64588	3	363	360
SmGRAS27	85562	90	449	359
SmGRAS28	142207	61	420	359
SmGRAS29	84762	161	519	358
SmGRAS30	122441	102	454	352
SmGRAS31	22449	1	352	351
SmGRAS32	22445	1	352	351
SmGRAS33	32919	1	352	351
SmGRAS34	84991	3	347	344
SmGRAS35	56382	1	336	335
SmGRAS36	149826	1	332	331
SmGRAS37	82663	5	302	297
SmGRAS38	83267	2	283	281
SmGRAS39	106387	2	283	281
SmGRAS40	83123	2	283	281
SmGRAS41	24847	1	274	273
SmGRAS42	24848	1	274	273
SmGRAS43	24851	1	274	273
SmGRAS44	74605	28	256	228
SmGRAS45	406691	107	333	226
SmGRAS46	36301	1	192	191
	406693	105	268	163
	432055	159	303	144
	102071	2	144	142
	106490	1	130	129
	406689	90	178	88
	417099	167	251	84
	417095	169	244	75
	59613	1	52	51
	421682	null		0
	407504	null		0
Proteins' GRAS domains less than 175aa were marked with yellow.
