# Supplementary material for: Genome-wide analysis of GRAS transcription factor gene family in Gossypium hirsutum L
Source: BMC Genomics. 2018 May 9;19:348. doi: 10.1186/s12864-018-4722-x (PMC5944045; doi:10.1186/s12864-018-4722-x)
Supplement: Supplementary file 5 — Table S4. The duplication types of GRAS members in Gossypium hirsutum L. and segmental gene pairs with their Ka/Ks values. Besides, six tandem duplicated gene pairs were also performed. (XLSX 14 kb) [file 12864_2018_4722_MOESM5_ESM.xlsx]

## Sheet: gene duplication types
Table S4. The duplication types of GRAS members in Gossypium hirsutum L. and segmental gene pairs with their Ka/Ks values. Besides, six tandem duplicated gene pairs were also performed.
gene ID	duplication type
Gh_A01G1242	Dispersed
Gh_A05G1507	Dispersed
Gh_A06G1742	Dispersed
Gh_A10G1979	Dispersed
Gh_A11G2918	Dispersed
Gh_A13G1886	Dispersed
Gh_A13G0116	Dispersed
Gh_D02G0672	Dispersed
Gh_D02G0587	Dispersed
Gh_D02G0276	Dispersed
Gh_D03G1190	Dispersed
Gh_D03G1558	Dispersed
Gh_D05G2218	Dispersed
Gh_D05G2616	Dispersed
Gh_D06G1801	Dispersed
Gh_D06G0388	Dispersed
Gh_D07G0977	Dispersed
Gh_D09G0427	Dispersed
Gh_D10G2285	Dispersed
Gh_D13G2273	Dispersed
Gh_D13G0132	Dispersed
Gh_D02G0128	proximal
Gh_D02G0134	proximal
Gh_D02G0131	proximal
Gh_D02G0141	proximal
Gh_A01G0682	Segmental
Gh_A01G0556	Segmental
Gh_A02G0703	Segmental
Gh_A02G1575	Segmental
Gh_A02G1453	Segmental
Gh_A02G0620	Segmental
Gh_A03G0366	Segmental
Gh_A03G0364	Segmental
Gh_A03G0365	Segmental
Gh_A03G0093	Segmental
Gh_A04G0081	Segmental
Gh_A04G0196	Segmental
Gh_A05G2046	Segmental
Gh_A05G0135	Segmental
Gh_A05G0801	Segmental
Gh_A05G2350	Segmental
Gh_A06G0504	Segmental
Gh_A07G1523	Segmental
Gh_A07G0906	Segmental
Gh_A07G0907	Segmental
Gh_A08G0005	Segmental
Gh_A08G1548	Segmental
Gh_A11G1390	Segmental
Gh_A11G1947	Segmental
Gh_A11G1965	Segmental
Gh_A11G0446	Segmental
Gh_A12G0601	Segmental
Gh_A12G0710	Segmental
Gh_A12G2009	Segmental
Gh_A13G1206	Segmental
Gh_D01G0703	Segmental
Gh_D01G0564	Segmental
Gh_D02G0748	Segmental
Gh_D02G0017	Segmental
Gh_D03G1483	Segmental
Gh_D03G1188	Segmental
Gh_D03G0149	Segmental
Gh_D03G1189	Segmental
Gh_D03G0261	Segmental
Gh_D05G2290	Segmental
Gh_D05G3644	Segmental
Gh_D05G0197	Segmental
Gh_D05G3509	Segmental
Gh_D05G1681	Segmental
Gh_D06G0560	Segmental
Gh_D06G2235	Segmental
Gh_D07G1671	Segmental
Gh_D07G0978	Segmental
Gh_D07G2168	Segmental
Gh_D08G1854	Segmental
Gh_D08G2052	Segmental
Gh_D09G2062	Segmental
Gh_D09G1715	Segmental
Gh_D09G1579	Segmental
Gh_D11G1535	Segmental
Gh_D11G0108	Segmental
Gh_D11G2011	Segmental
Gh_D11G0517	Segmental
Gh_D11G2028	Segmental
Gh_D12G2238	Segmental
Gh_D12G0611	Segmental
Gh_D12G0725	Segmental
Gh_D12G2185	Segmental
Gh_D13G1502	Segmental
Gh_A01G0795	Singleton
Gh_A02G0003	Singleton
Gh_A02G1564	Singleton
Gh_A02G0523	Singleton
Gh_A04G0810	Singleton
Gh_A05G2902	Singleton
Gh_A05G0802	Singleton
Gh_A06G1468	Singleton
Gh_A06G0358	Singleton
Gh_A07G0717	Singleton
Gh_A07G1951	Singleton
Gh_A07G1618	Singleton
Gh_A08G0470	Singleton
Gh_A08G1694	Singleton
Gh_A08G1799	Singleton
Gh_A09G0364	Singleton
Gh_A09G2173	Singleton
Gh_A09G0414	Singleton
Gh_A10G0849	Singleton
Gh_A10G0493	Singleton
Gh_A10G1245	Singleton
Gh_A12G2060	Singleton
Gh_A12G1125	Singleton
Gh_A13G0501	Singleton
Gh_D01G1446	Singleton
Gh_D01G0823	Singleton
Gh_D03G0160	Singleton
Gh_D04G0684	Singleton
Gh_D04G1304	Singleton
Gh_D05G0920	Singleton
Gh_D07G0779	Singleton
Gh_D07G1817	Singleton
Gh_D08G0555	Singleton
Gh_D08G0309	Singleton
Gh_D08G2153	Singleton
Gh_D09G2383	Singleton
Gh_D09G0385	Singleton
Gh_D10G0904	Singleton
Gh_D11G3303	Singleton
Gh_D12G1254	Singleton
Gh_D13G0636	Singleton
Gh_A02G0103	Tandem
Gh_A02G0106	Tandem
Gh_A02G0105	Tandem
Gh_A02G0104	Tandem
Gh_A12G0855	Tandem
Gh_A12G0854	Tandem
Gh_D02G0132	Tandem
Gh_D10G1246	Tandem
Gh_D10G1245	Tandem
Gh_D12G0935	Tandem
Gh_D12G0934	Tandem

## Sheet: segment duplication
gene ID	gene ID	Ka	Ks	Ka/Ks
Gh_A02G0620	Gh_A05G2350	0.131334	0.651949	0.201449
Gh_A03G0364	Gh_A07G0906	0.141271	0.504902	0.2798
Gh_A03G0365	Gh_A07G0907	0.182743	0.540706	0.337971
Gh_A05G0801	Gh_A03G0366	0.161013	0.666272	0.241662
Gh_A05G0801	Gh_A08G0005	0.174853	0.630387	0.277375
Gh_A11G0446	Gh_A11G1965	0.0733135	0.6488	0.112999
Gh_A11G1390	Gh_A07G1523	0.0640431	0.467934	0.136864
Gh_A11G1947	Gh_A12G0710	0.117452	0.433831	0.270732
Gh_A12G0710	Gh_A02G1453	0.117963	0.893475	0.132027
Gh_D03G1189	Gh_D07G0978	0.186716	0.545126	0.342519
Gh_D08G0044	Gh_D03G1188	0.267878	0.528793	0.506584
Gh_D11G0517	Gh_D11G2011	0.0733417	0.639884	0.114617
Gh_D11G1535	Gh_D07G1671	0.0622207	0.423988	0.146751
Gh_D11G2028	Gh_D12G0725	0.162728	0.489824	0.332217
Gh_D12G0725	Gh_D03G0261	0.148508	0.99552	0.149176

## Sheet: tandem duplication
gene ID	gene ID
Gh_A02G0103	Gh_A02G0104
Gh_A02G0105	Gh_A02G0106
Gh_A02G0104	Gh_A02G0105
Gh_A12G0854	Gh_A12G0855
Gh_D02G0132	Gh_D02G0133
Gh_D12G0934	Gh_D12G0935
