# Supplementary material for: Genome-wide analysis of GRAS transcription factor gene family in Gossypium hirsutum L
Source: BMC Genomics. 2018 May 9;19:348. doi: 10.1186/s12864-018-4722-x (PMC5944045; doi:10.1186/s12864-018-4722-x)
Supplement: Supplementary file 9 — Table S2. Premiers of GRAS members selected for qRT-PCR. (XLS 22 kb) [file 12864_2018_4722_MOESM9_ESM.xls]

## Sheet: Sheet2
Table S2. Premiers for GRAS members selected for qRT-PCR
Gene ID		Sequence（5’to 3’）
Gh_D02G0141	F	TTCCGAGTCCAGACTCACCT
	R	TGGCAAAAGGGATGCTGTCA
Gh_A06G1468	F	TCAGATGTTCCTTCGGTGCC
	R	CTGGCTGTCACTCAACGCTA
Gh_A03G0366	F	TGGTGCAGGCCTATCCTACT
	R	AGCTTTCACTCCTGCAGTCC
Gh_D03G1189	F	GCCTTCTGCAAGTGTGAACG
	R	GGGCTGCCGAAGACTCTTTA
Gh_A05G2046	F	TGGTGCAGGCCTATCCTAAG
	R	AGCTTTCACTCCTGCAGAAC
Gh_D01G0564	F	GGATCTGAAAAGCGCCGATG
	R	GGAAACCAGGAGGTTCCCTG
Gh_A04G0196	F	TTGATTGCAAAGGCCAGGGT
	R	TCATGTAAGCACCGAGACGC
Gh_A01G0682	F	ATTTTCAGCTTCCACGGGGT
	R	AGGGCTTGTCCTCCATGTTC
Gh_A04G0081	F	TTCGGATGTCGGCAGTCAAG
	R	GCCGTGGATGATTCCAGAGT
Gh_A08G0470	F	GTCGTGCATGTTGCAGGATT
	R	ATTGGTGGCCAAGGACTTCA
Gh_A02G1575	F	GCACGCTACCACAGTGATTT
	R	GATTCGACCCTTCCATCCCT
Gh_A12G0601	F	CCGGGTTTAGCCCTGTTCAT
	R	CCACTCTATACCCATCGCCG
Gh_A12G0854	F	GGAGCCAATGGTCCGAAAGA
	R	CCCATCCGGGATTGTACCTT
Gh_D12G1254	F	CCACCTTTCTCCCACCACAA
	R	GTAGCCCACTTGCAGGAGAA
Gh_D08G2052	F	CTTTTTCCGACACCGCCTTG
	R	TCAATGAGGTGCAATCGCCT
histone3	F	TCAAGACTGATTTGCGTTTCCA
	R	GCGCAAAGGTTGGTGTCTTC
