# Supplementary material for: Genome-wide analysis of GRAS transcription factor gene family in Gossypium hirsutum L
Source: BMC Genomics. 2018 May 9;19:348. doi: 10.1186/s12864-018-4722-x (PMC5944045; doi:10.1186/s12864-018-4722-x)
Supplement: Supplementary file 10 — Table S5. The expression data of qRT-PCR. (XLS 36 kb) [file 12864_2018_4722_MOESM10_ESM.xls]

## Sheet: Sheet1
Table S5. The expression data of qRT-PCR.
Name	CRI24_0_h_CK			CRI24_1_h_treated_with_cold			CRI24_3_h_treated_with_cold			CRI24_6_h_treated_with_cold			CRI24_12_h_treated_with_cold			CRI24_1_h_treated_with_hot			CRI24_3_h_treated_with_hot			CRI24_6_h_treated_with_hot			CRI24_12_h_treated_with_hot			CRI24_1_h_treated_with_salt			CRI24_3_h_treated_with_salt			CRI24_6_h_treated_with_salt			CRI24_12_h_treated_with_salt			CRI24_1_h_treated_with_PEG			CRI24_3_h_treated_with_PEG			CRI24_6_h_treated_with_PEG			CRI24_12_h_treated_with_PEG
Gh_D02G0141	1	1	1	2.78346	2.62882	2.31955	2.75985	2.60652	2.29987	2.42824	2.29334	2.02353	4.5426	4.29023	3.7855	1.08407	1.02385	0.903394	5.01276	4.73427	4.1773	5.09872	4.81545	4.24893	5.97835	5.64622	4.98196	3.93558	3.71694	3.27965	1.64947	1.55784	1.37456	7.29879	6.89331	6.08233	9.2339	8.72091	7.69492	1.40747	1.32927	1.17289	4.31477	4.07506	3.59565	3.86462	3.64992	3.22052	9.67856
Gh_A06G1468	1	1	1	1.27189	1.20123	1.05991	1.08374	1.02354	0.90312	1.32035	1.247	1.10029	1.43144	1.35191	1.19286	0.848561	0.801419	0.707134	1.45961	1.37852	1.21635	1.8107	1.71011	1.50892	2.34295	2.21278	1.95246	1.34429	1.26961	1.12024	1.53898	1.45348	1.28248	2.29633	2.16875	1.91361	2.80024	2.64467	2.33353	1.21641	1.14884	1.01368	1.67038	1.57758	1.39199	1.84272	1.74035	1.5356	2.89876
Gh_A03G0366	1	1	1	1.32472	1.25113	1.10393	1.69862	1.60425	1.41552	2.1241	2.0061	1.77009	2.59228	2.44826	2.16023	0.763853	0.721417	0.636544	1.63346	1.54271	1.36121	1.60555	1.51636	1.33796	1.72715	1.6312	1.43929	1.15947	1.09506	0.966227	1.26247	1.19233	1.05206	1.88912	1.78416	1.57426	2.35664	2.22571	1.96387	1.14792	1.08415	0.956599	1.62935	1.53883	1.35779	1.42423	1.3451	1.18686	2.07417
Gh_D03G1189	1	1	1	2.09326	1.97697	1.74439	3.3918	3.20337	2.8265	4.37857	4.13531	3.6488	5.05937	4.77829	4.21614	0.86437	0.816349	0.720308	1.66854	1.57584	1.39045	1.39789	1.32023	1.16491	1.61714	1.5273	1.34762	1.64488	1.55349	1.37073	1.46729	1.38577	1.22274	2.10077	1.98406	1.75064	2.64349	2.49663	2.20291	1.22852	1.16027	1.02377	1.57633	1.48875	1.31361	1.62264	1.53249	1.3522	2.42485
Gh_A05G2046	1	1	1	0.965188	0.911566	0.804323	0.863803	0.815814	0.719836	0.394464	0.37255	0.32872	0.824003	0.778225	0.686669	0.585084	0.552579	0.48757	1.52788	1.443	1.27323	1.27621	1.20531	1.06351	1.86307	1.75956	1.55256	0.90668	0.856309	0.755567	0.970238	0.916336	0.808532	1.15932	1.09491	0.9661	2.10804	1.99092	1.7567	1.1049	1.04352	0.920753	1.15548	1.09129	0.962899	1.58378	1.4958	1.31982	2.06274
Gh_D01G0564	1	1	1	0.813129	0.767955	0.677608	1.57106	1.48378	1.30922	2.80211	2.64644	2.3351	4.91873	4.64546	4.09894	0.819711	0.774172	0.683093	1.76267	1.66474	1.46889	1.94942	1.84112	1.62452	1.68328	1.58977	1.40274	1.77322	1.67471	1.47769	1.69733	1.60304	1.41444	2.63272	2.48646	2.19393	3.15635	2.98099	2.63029	1.07469	1.01499	0.895575	2.04205	1.9286	1.70171	2.10301	1.98618	1.75251	2.90152
Gh_A04G0196	1	1	1	1.72953	1.63345	1.44128	3.61081	3.41021	3.00901	4.38156	4.13814	3.6513	5.25016	4.95849	4.37514	0.917439	0.866471	0.764533	1.74936	1.65218	1.4578	1.54281	1.4571	1.28567	1.6572	1.56514	1.381	1.36961	1.29352	1.14134	1.93453	1.82705	1.61211	1.96289	1.85384	1.63575	2.59333	2.44925	2.16111	1.09	1.02944	0.908331	1.02018	0.963507	0.850153	1.56564	1.47866	1.3047	1.87074
Gh_A01G0682	1	1	1	1.28199	1.21077	1.06833	1.14855	1.08475	0.957128	1.14668	1.08297	0.955563	1.44753	1.36711	1.20627	0.990522	0.935493	0.825435	1.69935	1.60495	1.41613	1.66675	1.57415	1.38896	1.44741	1.367	1.20617	1.17917	1.11366	0.982643	1.33761	1.2633	1.11467	1.781	1.68206	1.48417	1.93317	1.82577	1.61098	1.09297	1.03225	0.910806	1.60761	1.5183	1.33968	1.41827	1.33948	1.18189	1.76007
Gh_A04G0081	1	1	1	1.24106	1.17211	1.03421	0.858318	0.810634	0.715265	0.930649	0.878946	0.775541	0.630806	0.595761	0.525671	1.07966	1.01968	0.899715	1.86289	1.7594	1.55241	2.61011	2.4651	2.17509	3.23958	3.0596	2.69965	1.08994	1.02938	0.908281	1.66716	1.57454	1.3893	2.64646	2.49944	2.20538	3.40149	3.21252	2.83457	1.43318	1.35356	1.19431	1.61685	1.52702	1.34737	2.38317	2.25078	1.98598	2.67923
Gh_A08G0470	1	1	1	0.775122	0.73206	0.645935	0.737595	0.696617	0.614662	0.475934	0.449494	0.396612	0.624146	0.589472	0.520122	0.611704	0.577721	0.509754	1.08534	1.02504	0.904448	1.31948	1.24618	1.09957	1.22575	1.15765	1.02146	0.740644	0.699497	0.617204	0.879802	0.830924	0.733169	1.07056	1.01109	0.892135	1.25676	1.18694	1.0473	0.78137	0.73796	0.651141	1.00832	0.9523	0.840265	0.951603	0.898736	0.793003	1.53827
Gh_A02G1575	1	1	1	0.945356	0.892836	0.787797	0.655162	0.618764	0.545968	0.922839	0.87157	0.769032	0.996699	0.941326	0.830582	0.855858	0.80831	0.713215	1.20031	1.13362	1.00025	1.81526	1.71441	1.51271	2.18383	2.0625	1.81985	1.17981	1.11427	0.983176	1.19909	1.13247	0.999242	1.53952	1.45399	1.28293	1.98731	1.8769	1.65609	1.2739	1.20313	1.06158	1.45162	1.37098	1.20968	1.32448	1.25089	1.10373	2.01769
Gh_A12G0601	1	1	1	1.08269	1.02254	0.902241	0.960762	0.907387	0.800635	0.712447	0.672867	0.593706	0.537959	0.508073	0.448299	0.580952	0.548677	0.484127	1.1513	1.08734	0.959419	1.28343	1.21213	1.06952	1.77391	1.67536	1.47826	0.831183	0.785006	0.692653	0.9949	0.939628	0.829083	0.615992	0.58177	0.513327	1.23199	1.16355	1.02666	1.08721	1.02681	0.906005	1.20936	1.14218	1.0078	0.808488	0.763572	0.67374	1.48536
Gh_A12G0854	1	1	1	1.89419	1.78896	1.57849	1.74033	1.64365	1.45028	1.60399	1.51488	1.33666	1.42316	1.34409	1.18597	1.07892	1.01898	0.899103	1.29553	1.22355	1.0796	1.46028	1.37915	1.2169	1.87704	1.77276	1.5642	1.57418	1.48672	1.31181	1.4713	1.38956	1.22608	1.58496	1.4969	1.3208	1.97434	1.86466	1.64528	1.48245	1.40009	1.23537	1.49655	1.4134	1.24712	1.57023	1.483	1.30853	2.03271
Gh_D12G1254	1	1	1	1.05	1.02	0.93	1.18	1.02	0.8	1.1	1	0.9	1.11	0.99	0.9	1	1.1	0.9	1.06	1.04	0.9	1.07	1.02	0.89	1.03	1.02	0.95	1.08	1.02	0.9	1.20697	1.13992	1.00581	1.17855	1.11307	0.982122	1.02	1.02	0.96	1.11909	1.05692	0.932579	1.03	1.02	0.95	1.12281	1.06043	0.935674	1.05
Gh_D08G2052	1	1	1	1.23322	1.16471	1.02769	1.14092	1.07754	0.950766	1.12	1.13	0.75	1.07	1.02	0.89	0.98	1.02	1	1.18	0.92	0.9	1.08	1.02	0.9	1.08	1	1.01	1.16129	1.09677	0.967739	1.04	1.06	0.9	1.08	1.02	0.9	1.09	1.04	0.85	1.13635	1.07322	0.946957	1.08	1.07	0.85	1.14196	1.07852	0.951635	1.08
[truncated: 2 more columns]
