# Supplementary material for: Genome-wide analysis of GRAS transcription factor gene family in Gossypium hirsutum L
Source: BMC Genomics. 2018 May 9;19:348. doi: 10.1186/s12864-018-4722-x (PMC5944045; doi:10.1186/s12864-018-4722-x)
Supplement: Supplementary file 11 — Table S3. The public available expression profile of GRAS members. (XLS 123 kb) [file 12864_2018_4722_MOESM11_ESM.xls]

## Sheet: Sheet1
Table S3. The public available expression profile of GRAS members.
Name	TM-1_1_h_treated_with_cold	TM-1_3_h_treated_with_cold	TM-1_6_h_treated_with_cold	TM-1_12_h_treated_with_cold	TM-1_1_h_treated_with_hot	TM-1_3_h_treated_with_hot	TM-1_6_h_treated_with_hot	TM-1_12_h_treated_with_hot	TM-1_1_h_treated_with_salt	TM-1_3_h_treated_with_salt	TM-1_6_h_treated_with_salt	TM-1_12_h_treated_with_salt	TM-1_1_h_treated_with_PEG	TM-1_3_h_treated_with_PEG	TM-1_6_h_treated_with_PEG	TM-1_12_h_treated_with_PEG	TM-1_0_h_CK	TM-1_0h_seed	TM-1_5h_seed	TM-1_10h_seed	TM-1_24h_cotyledon	TM-1_48h_cotyledon	TM-1_72h_cotyledon	TM-1_96h_cotyledon	TM-1_120h_cotyledon	TM-1_24h_root	TM-1_48h_root	TM-1_72h_root	TM-1_96h_root	TM-1_120h_root	TM-1_root	TM-1_stem	TM-1_leaf	TM-1_torus	TM-1_petal	TM-1_stamen	TM-1_pistil	TM-1_calycle
Gh_A01G0556	0.758701	0.885264	1.88388	11.967	0.435919	1.62568	1.74384	1.12531	1.52338	0.830514	3.44092	7.45619	0.660135	2.34017	1.22096	4.37798	0.594928	10.0107	12.8684	9.43713	2.81169	0.745527	3.88787	1.6318	1.26258	0.93133	1.02805	2.05714	3.69835	4.3357	17.8224	8.40271	3.25096	4.33771	6.88505	8.45848	4.83949	16.7542
Gh_A01G0682	9.6798	7.34646	7.31755	13.5002	5.2332	22.0897	20.7399	13.497	7.83217	10.8354	25.8487	34.5642	6.53189	18.49	12.7373	24.8303	6.35361	351.02	24.068	14.3008	14.6687	5.41222	18.28	13.42	12.3886	4.01543	6.90087	8.24623	10.8193	11.9233	16.4034	65.854	9.42843	19.3522	14.0576	1.66894	14.8114	17.4873
Gh_A01G0795	0.238319	0.270332	0.109551	0.344076	0.278508	0.173184	0.312195	0.194017	0.0608576	0.143023	0.21906	0.313223	0.126175	0.156537	0.184829	1.03135	0.276204	0.127247	0	0	0	0	0.0615408	0.0281593	0.067473	0	0	0	0	0	0.034668	0	0	0.128818	0	0.077132	0	0.0704547
Gh_A01G1242	18.7995	12.3416	12.9178	7.67461	9.6886	18.5045	22.9415	22.3243	17.5389	15.7256	11.1689	29.6099	14.3644	16.5455	11.2527	15.9892	7.89016	13.111	29.7823	17.4054	11.1426	12.3951	12.0863	11.2834	17.5416	40.4652	41.278	35.819	33.4347	35.9994	29.0825	35.5049	19.2876	8.41808	20.3247	7.7918	17.0585	7.27482
Gh_A02G0003	0	0.149378	0.145393	0	0	0	0	0	0.0404809	0	0.036342	0	0	0	0.0154614	0	0.0372003	0.173217	0.286308	0.219758	0.0318104	0.0127546	0	0	0	0.692338	1.10875	1.47747	2.24283	1.76174	0	0.834205	0	0	0.0620908	0.0262146	0	0
Gh_A02G0103	1.0981	0.873901	1.32207	1.75116	0.206584	0.409867	0.460814	0.623543	0.720132	0.726407	1.16067	1.67845	0.483166	1.04176	0.858415	1.1762	0.469663	2.78302	0.373436	1.31612	0.319616	0.849487	1.00766	0.824138	0.93019	1.9484	2.73455	3.6668	3.76348	3.61548	3.35486	2.83596	4.56197	2.8798	6.35295	0.884082	5.57878	1.27229
Gh_A02G0104	0.193816	0.0724792	0.176413	1.25305	0	0.373077	0.713585	0.65637	0.163874	0.0383934	0.764334	1.48724	0.068921	0.370673	0.577163	1.05639	0.363127	0.268825	0.183758	0.896842	0.298866	0.510393	0.649707	0.344904	0.625583	1.33001	2.56897	4.99177	7.45903	6.34517	1.1725	12.3193	2.33674	5.4645	0.573781	0.513636	1.26159	0.562224
Gh_A02G0105	0.096951	0.175748	0.427993	0.660723	0.126543	0.261533	0.635141	0.89713	0.257326	0.171978	1.34962	2.11062	0.0674894	0.370568	0.537085	1.20947	0.049651	0.323406	0.0778057	0.448565	0.268343	0.349632	0.623813	0.426471	0.568596	0.14105	0.36553	0.775103	1.22945	1.57485	1.35823	2.96124	1.95927	5.84364	0.53072	0.115826	1.21564	0.210359
Gh_A02G0106	0	0	0	0.246279	0	0.16756	0	0	0	0.0520509	0	0.15181	0	0.224016	0	0.275342	0	0.537565	0.359533	0.45665	0.0328691	0.145298	0	0.118807	0.0316538	0.601632	0.170937	0.872723	0.5777	0.53082	0.178554	0.136231	0.186132	0.0909178	0	0	0.0870938	0.0990854
Gh_A02G0523	0.068297	0	0.0469475	0	0.059773	0.0495286	0.0669347	0.221387	0.104427	0.0766197	0.0469391	0.358102	0.144966	0.0899357	0	0.0328419	0.047642	0	0.0650685	0.0140009	0	0.0162386	0	0	0.0097439	0.0309	0.104693	0.0942088	0.0891164	0.260302	0.100194	0.195581	0.342146	0.167264	0.132061	0.0333916	0	0.0915924
Gh_A02G0620	0.0475891	0	0	0	0	0	0	0	0	0.0430232	0	0	0	0	0	0	0	0	0	0	0	0	0	0	0	0	0	0.107784	0.413866	0.379248	0	0.344053	0	0	0	0	0	0
Gh_A02G0703	9.50008	8.99634	10.3435	9.99879	3.48321	6.9604	6.35809	10.0784	6.23834	6.28722	7.1472	15.1008	6.51634	6.10268	5.62637	9.13666	13.7728	47.2503	28.5701	28.1534	14.1589	9.14308	12.8441	12.4081	12.8218	8.5445	8.9296	12.5913	15.1706	12.6803	15.4648	19.1496	11.9639	14.267	8.46645	7.62811	13.349	13.5118
Gh_A02G1453	3.8441	4.63593	2.27657	1.13299	1.9054	2.07722	1.26582	5.27823	2.40574	1.70354	1.63771	6.35005	3.2812	2.48472	1.75592	8.72913	3.4698	0.9149	7.94034	7.55146	4.05629	3.62638	2.15009	2.49506	2.34588	5.28902	8.10723	11.3235	7.80658	8.12838	1.13505	13.227	5.50526	8.38206	2.47507	2.14812	3.4625	0.321051
Gh_A02G1564	2.85354	3.37153	1.36631	1.8311	2.15364	2.21756	1.67429	3.51663	1.9431	1.51621	2.15835	5.41703	1.82558	1.74422	0.783803	4.42125	1.15756	0.507928	0.854423	1.06528	1.0372	2.47898	2.25691	2.26212	2.96264	1.70776	2.29383	3.26011	3.87752	4.44538	3.92092	8.07807	15.4844	6.78093	2.95669	1.88578	2.7354	1.65225
Gh_A02G1575	3.21114	1.7085	3.06937	3.55314	2.67525	5.20571	14.8111	26.6948	5.01527	5.19425	9.3953	19.54	5.94067	8.0946	6.49557	20.5114	4.1681	1.44087	3.53284	4.2092	5.54491	8.51464	9.19162	10.723	12.1678	6.69514	8.80741	9.14114	9.7126	10.2565	10.1946	8.65243	26.5757	12.7256	0.37181	0.738633	10.1815	1.24833
Gh_A03G0093	9.0149	8.07212	5.17894	1.42393	2.81062	3.51662	3.49978	4.19265	4.48378	3.27802	3.42199	5.43229	3.58544	2.80756	2.61394	4.61879	5.72128	1.16624	5.20683	4.16007	7.15359	7.43373	7.48468	7.93443	10.6745	7.56429	6.72771	7.78955	9.13834	8.7291	6.15891	3.65463	9.29386	6.1923	2.91992	1.34865	17.0629	2.40808
Gh_A03G0364	4.46764	2.96959	4.06468	4.93596	1.8428	3.44687	3.45972	6.29143	3.67342	2.85156	3.54708	7.92596	4.13311	3.92436	3.33773	7.32874	3.32253	11.2621	6.29848	2.72218	2.71481	1.48609	1.43546	1.42547	1.72683	1.35567	1.43349	2.65928	2.82634	2.58198	6.50316	4.08829	10.2641	4.39638	0.318322	0.806469	5.47787	2.21534
Gh_A03G0365	1.37248	2.19763	4.6249	8.27641	0.299685	0.877962	0.618683	0.850156	0.86519	0.90819	1.15603	1.99933	0.36531	1.25543	0.707068	1.35814	0.961624	13.5897	2.76558	2.20697	0.774959	0.196579	0.478788	0.438785	0.236043	1.93246	2.36824	2.73003	4.32104	4.21434	2.22562	19.6241	1.0232	1.6316	1.46111	0.130331	2.2441	3.35717
Gh_A03G0366	6.8172	12.9673	26.0364	54.9197	2.273	11.6236	11.0885	13.5998	5.04853	6.09716	17.773	37.7893	4.94103	11.5433	8.12291	24.0199	4.34656	42.9963	9.95582	12.5406	3.97578	2.30231	17.7391	7.55433	4.87493	3.84342	7.04949	19.8563	30.7208	29.5414	43.8981	69.5731	15.8696	26.6765	74.0635	2.57912	14.6791	57.6714
Gh_A04G0081	0.836833	0.52276	0.577691	0.36214	0.69718	1.49105	2.59232	3.89004	0.705748	1.26326	2.65687	4.29374	1.01813	1.20816	2.21431	2.71606	0.697464	9.07535	6.3268	3.17796	5.21286	1.59525	0.888872	0.96113	1.19293	1.62873	1.16535	1.01094	0.841941	1.16524	2.08712	2.20188	1.69625	5.00788	0.160538	0.324139	6.02032	1.23321
Gh_A04G0196	3.78656	25.2852	51.815	114.952	1.29468	3.87328	3.0421	3.48317	2.45547	4.76268	4.91259	9.46293	1.68268	1.51837	3.12651	4.43931	1.65851	26.2173	4.75626	3.83524	1.70519	0.82104	11.8191	2.73722	0.831254	3.38429	2.5372	6.91624	11.8239	9.15328	21.438	71.5109	3.66506	4.43496	46.0989	5.52286	9.99626	23.5037
Gh_A04G0810	0	0.0885116	0.215222	0.0563681	0.136816	0.113426	0	0	0	0.175615	0.0537953	0.205129	0.0413411	0.0512899	0.181637	0.150146	0	0.275349	0.0295495	0.0318149	0.0229737	0.0368805	0.0453973	0.0276987	0.0663673	0.561108	0.674223	0.874601	1.0516	1.53432	0.0454702	1.36403	0.0324001	0.126692	0.300375	0.151722	0.0605785	0.0462015
Gh_A05G0135	3.5754	4.56024	5.51754	4.01321	2.07735	3.95253	6.25955	3.54102	7.67884	6.87126	13.818	9.57317	7.80087	8.93765	9.38192	11.5487	3.78527	0.835137	1.64801	1.23568	2.0592	2.35988	2.41128	1.83446	1.98289	9.6397	17.6946	15.6423	11.1983	12.2517	8.208	13.7109	6.32429	4.28983	5.7134	0.491074	7.20926	8.56997
Gh_A05G0801	0.406202	0.493657	2.05867	1.81081	0.163954	2.03719	2.26319	4.39547	0.429525	0.671984	2.44424	3.84482	0.531214	1.02994	0.545668	7.3927	0.611307	0.324065	0.98037	5.70844	0.148755	0.0149164	0.807929	0.134552	0.0358094	0.340727	1.31369	4.43949	6.6176	4.87005	1.86013	9.13793	0.471236	5.17113	0	0.0613342	0.244629	1.06606
Gh_A05G0802	0.122955	0.325684	0.226238	0.0591417	0	0	0.16116	0	0.125651	0.0738399	0.113097	0	0	0.161435	0.0953471	0.0394144	0.113919	0.183503	0.247563	0.233294	0.0240576	0.0193131	0.0316969	0	0	0.183604	0.332402	0.486242	0.635197	0.387308	0.761686	0	0.746745	0.265431	0	0.158923	0.126941	0.0725666
Gh_A05G1507	0.382849	0.216948	0.527546	2.59943	0.134173	0.278064	0.300724	0.342442	0.498337	0.103312	0.342841	0.42741	0.162251	0.0754876	0.289535	0.460234	0.479594	12.3873	2.11803	0.937047	0.688016	0.307794	0.505165	0.271981	0.260664	0.568189	0.661905	0.823543	1.07235	0.671496	2.12092	3.36385	13.964	0.559722	0.294856	0.223442	1.63542	1.81466
Gh_A05G2046	0.945073	0.813784	0.312459	0.764701	0.496749	1.8667	1.41015	2.61179	0.868191	0.951856	1.22357	3.27618	1.14171	1.21769	1.97932	3.14474	1.10526	3.41198	4.57251	6.46513	9.2945	5.19676	5.86474	6.28861	7.41545	4.71258	5.75083	8.25729	14.6188	16.1195	2.32738	45.3623	4.27396	7.49625	3.32069	2.9803	10.0468	1.46807
Gh_A05G2350	0	0	0	0	0	0	0	0	0	0.0426762	0.0653691	0.249106	0	0	0.0548891	0	0	0	0.0353474	0.0508059	0.0274752	0	0	0	0.0264581	0	0	0.213962	0.233615	0.103335	0.0950801	0.607149	0	0.0758671	0.0720653	0.408717	0.145217	0
Gh_A05G2902	0.0699064	0.0796312	0.322573	0.167738	0	0.101859	0.137788	0.305258	0	0.126331	0.0322509	0.215086	0.0246048	0.0915631	0.0812732	0.067224	0.0645644	0.0295827	0.244434	0.244656	0.379999	0.403278	0.214651	0.0817897	0.196035	0.2071	0.117349	0.295871	0.262636	0.284345	0.308647	0.412357	0.651803	0.262295	0	0	1.00406	0.231924
Gh_A06G0358	0.044641	0.05079	0	0.0321603	0	0	0	0.182452	0	0.0402933	0	0	0.0471744	0	0	0.257573	0.061913	0.0284119	0.117382	0.361397	0.0391056	0.0104673	0.0171786	0	0	0.139254	0.247855	0.446323	0.229369	0.189005	0.412543	9.64901	0.368113	0	0	0	0.24097	0.0524181
Gh_A06G0504	1.55553	1.81304	1.99562	1.62382	0.554042	1.4664	2.22024	2.92497	2.99953	1.24155	1.84974	4.4855	1.85788	1.23113	1.67765	6.40983	2.39649	0.253331	0.806826	1.67208	0.249993	0.693823	0.427728	0.666119	0.358993	6.26487	9.12876	8.88166	6.03473	6.6213	2.54174	1.9867	5.75984	1.67064	1.02303	0.565279	30.5929	0.119045
Gh_A06G1468	2.48127	1.89467	2.6507	3.07091	1.29841	3.18498	4.90517	8.95247	2.73743	3.52374	8.50767	14.5849	2.29691	4.14596	5.09354	16.1659	1.88406	36.0161	11.0236	5.3162	3.58679	2.06337	1.90849	1.56678	2.99375	2.15019	4.22791	5.47767	7.10413	8.92195	4.37594	23.2041	8.60725	10.839	1.74582	2.542	9.69353	2.72298
Gh_A06G1742	3.19679	14.362	9.54859	12.8865	1.7107	8.67561	7.63087	8.56105	4.36777	6.16427	13.1071	9.62931	3.10305	7.04551	5.72388	7.82398	2.39797	32.4061	18.0323	8.99565	3.77845	1.40318	45.4649	13.9254	2.73697	4.06341	10.1817	31.6976	41.0671	29.927	90.9092	91.696	16.6041	22.5755	84.8891	9.31007	48.6464	140.069
Gh_A07G0717	84.4693	58.7061	38.2999	38.3462	28.1293	74.2061	62.7636	85.9322	75.2781	80.5431	64.9376	70.7239	85.8443	72.4178	84.9117	69.5015	57.7644	6.27968	19.5313	23.6396	26.9116	38.5527	37.2485	47.7735	68.9854	49.6103	60.6163	69.274	70.4509	74.6994	36.6584	67.0901	45.1152	56.3765	53.1135	39.4871	66.6757	30.2217
Gh_A07G0906	0.459201	0.915181	0.323266	0.666678	0.36668	0.436399	0.384398	0.676077	0.360042	0.386925	0.466862	0.839561	0.265419	0.485409	0.351479	0.49214	0.735465	8.47798	9.16013	2.34663	1.32105	0.580117	0.434698	0.303532	0.598154	1.23705	1.42104	1.38773	2.09299	1.96907	3.03142	3.55984	2.0791	0.95181	1.30959	0.803504	2.16944	1.95397
Gh_A07G0907	4.20111	3.53609	3.86697	6.21217	2.5123	3.86515	4.12632	8.03104	4.15227	4.36694	6.84444	12.398	3.52538	4.7621	5.14574	10.8976	2.42744	38.9553	27.5483	12.4511	10.7932	4.99181	4.38329	2.82882	5.14115	4.70186	5.98062	9.04397	11.0013	11.5728	5.20105	17.0578	9.98903	8.84536	5.3652	4.4057	9.59155	3.31984
Gh_A07G1523	5.14373	4.19014	3.66995	2.72394	2.71545	5.77279	5.73659	6.49956	4.71646	6.25727	5.88723	8.03939	5.55171	5.68752	4.85177	5.69153	6.49079	4.46636	2.4184	1.48805	2.4057	2.45604	2.43086	2.84409	2.56397	2.87001	3.62945	3.33958	3.94723	4.30434	3.44369	3.64432	5.63353	5.31375	4.18477	2.93101	6.8683	6.48183
Gh_A07G1618	0	0	0	0	0	0	0	0	0	0	0	0	0	0	0	0	0	0	0	0	0.0306257	0	0	0	0.0884783	0	0	0.0238885	0.0538475	0.148259	0.0605239	1.69222	0.173277	0	0	0	0	0.0461684
Gh_A07G1951	0.0831043	0.141559	0	0	0	0.120863	0.040858	0	0.15927	0	0	0	0.131897	0.163629	0.0483308	0	0.404105	0	0	0	0	0.0195657	0	0	0	0.0371986	0.294682	0.87163	1.54426	1.49112	1.02474	1.75	0.481454	0.0672295	0.478423	0.0402518	0.385846	0
Gh_A08G0005	0.0688187	0.0389054	0.189252	0.746817	0	0.0499118	0.33727	0.808831	0.105235	0.154432	1.34818	2.99984	0	0	0.560684	3.14381	0	0.0444151	0.73407	0.521823	0.784832	0.637922	0.483238	0.688303	0.588884	0.186746	0.316382	0.44287	0.610381	0.917728	0.201838	1.54789	0	3.36975	0.798202	1.54724	0.483165	0.184515
Gh_A08G0470	4.06572	3.68302	1.70806	2.69312	2.59818	8.69727	14.8309	12.0104	3.71301	5.30671	8.40192	12.8831	4.1324	7.25339	6.32951	24.0264	8.58952	8.01054	8.2964	3.07466	2.85958	4.6974	6.12575	7.90944	7.86197	3.66512	8.53571	8.17741	8.17308	8.99164	4.40973	17.8527	7.31539	13.4678	1.53876	0.330948	4.68793	3.99526
Gh_A08G1548	2.11762	1.14534	1.67968	0.464894	0.925135	2.23773	2.53253	2.7631	2.42278	2.19318	3.7023	4.18781	2.50522	3.05367	3.06647	5.97616	0.507159	0.15424	1.07117	0.9786	2.17428	3.0332	1.65588	1.47709	1.59627	3.49878	4.70463	3.84494	2.95108	3.59828	1.74992	0.96588	2.46125	2.9572	1.60518	0.164794	6.59154	1.38274
Gh_A08G1694	0	0.118178	0	0	0	0	0	0	0.157249	0.0933844	0	0	0	0	0	0	0	0	0	0	0	0	0	0.0654231	0	0	0	0	0	0	0	0	0	0	0	0	0	0
Gh_A08G1799	0.0226574	0.0257889	0	0	0	0.0659957	0	0	0	0.0818328	0	0	0	0	0.0526892	0	0	0	0	0	0	0	0	0	0	0	0	0	0.139559	0.127802	0	0.438164	1.41881	0	0	0	0	0
Gh_A09G0364	0	0	0.214824	0.158717	0	0	0	0	0	0.0280488	0	0	0	0.0412684	0.0364409	0	0	0.0710071	0.0239512	0.23181	0.0372505	0.11953	0.0735703	0.0449251	0	0.0853229	0.0962846	0.216571	0.0328146	0.0299276	0.0830142	0.411376	0.236012	0	0.0242808	0	1.02916	0
Gh_A09G0414	0.77846	1.31146	2.09306	3.58602	0.253645	1.12993	1.77589	1.23444	0.554039	0.894629	1.91828	2.51793	0.422337	0.738371	0.842693	1.23616	0.908203	13.0305	2.1877	0.873648	1.16609	0.609551	1.87406	0.761086	0.679903	1.71492	2.34394	5.49786	4.7287	4.98999	16.4573	53.5279	9.13758	4.39302	63.6313	7.41559	26.3554	4.36792
Gh_A09G2173	0.262815	0.894743	0.446247	0.350151	0	0.529019	0.238426	0.395233	0.650649	0.855679	1.45002	0.186057	1.09143	0.690295	0.917162	0.369396	0.39347	0.0388217	0.168035	0.246758	0.641304	0.65781	0.219052	0.243402	0.491749	1.35957	1.21001	0.627678	0.585349	0.611754	0.0587542	0.623156	1.37382	0.655084	0.124286	0.0784461	0.125309	0.011941
Gh_A10G0493	0.173388	0.371234	0.424803	0	0.270084	0.447798	0.90806	2.38163	0.295047	0.381291	0.66363	2.20163	0.204095	0.354498	0.582772	1.16723	0.107245	0.420366	0.598403	0.518527	1.62268	1.35707	0.493292	0.725118	0.764884	2.52903	4.15246	6.94614	7.5119	7.86988	1.69576	25.7895	15.3936	1.50172	0.089002	0.412143	0.867606	0.193976
Gh_A10G0849	1.47546	2.72178	1.13119	1.24198	0.682752	1.0727	2.45769	0.668017	1.22509	0.812239	1.61164	1.34747	1.14945	1.07623	0.619756	4.72972	1.02527	1.953	3.24926	1.21646	0.421008	0.309009	0.459606	1.30515	1.5869	0.165244	0.664804	1.40262	2.71017	2.90481	2.80872	2.55796	1.6632	2.42206	5.41418	2.97981	0.634704	2.06815
Gh_A10G1245	0.0710493	0.041082	0	0	0.125582	0.10447	0.0707946	0	0.33041	0.0650634	0	0	0	0	0	0	0.145644	0	0	0.139333	0.0800453	0.370277	0	0.216889	0.115635	1.28129	1.35699	1.16074	1.44028	1.13399	0	0	0.738623	0	0	0	0.0532118	0
Gh_A10G1979	2.24403	0.817664	1.85493	0.859798	0.387509	0.748472	0.842319	2.71663	0.676321	1.29912	0.387784	3.041	1.26111	0.538002	0.890531	2.75132	2.59422	5.23454	3.04725	3.57019	3.94027	2.65452	1.1892	0.571828	0.713159	1.38021	0.75181	0.859529	0.626762	0.73687	5.49871	0.981317	4.35256	2.60726	0.577848	0.439344	17.2541	0.924003
Gh_A11G0446	0.0477151	0	0	0	0	0	0	0	0.0733246	0.0647101	0.0660799	0	0.17626	0	0	0	0	0.060485	0.0892439	0.0769696	0.110988	0.100286	0.25602	0.300985	0.18704	0.14819	0.455967	1.1886	1.36668	1.02876	0	1.14969	0	0	0.0363958	0.366923	0	0
Gh_A11G1390	8.32671	3.42982	2.79789	1.48436	3.59141	6.72048	7.59058	16.3023	5.20152	6.63239	6.37475	12.2992	6.7317	6.73607	6.21351	11.824	7.91939	10.8888	8.80574	4.72982	4.03571	4.70841	3.7478	3.38847	4.77844	17.0787	17.8867	15.5108	14.055	13.3837	17.0703	18.4302	13.9428	7.73878	5.15644	7.35853	18.2341	6.84937
Gh_A11G1947	0.953743	1.18283	0.479235	0.249986	0.4564	0.50473	0.298634	0.389389	0.266048	0.15641	0.0598927	0.28538	0.137509	0.170585	0.201664	0.0833795	2.34658	0.0276397	0.261013	1.73998	3.24647	1.79209	0.718578	1.25355	1.40437	2.78708	0.942322	2.11108	1.33903	1.14384	0.752635	0.0700511	0	0.0699877	7.17448	0.460902	11.8849	0.854222
Gh_A11G1965	1.35663	0.304371	2.21825	0.144665	0.145199	0.763678	0.671011	0.529032	0.32486	1.08999	0.369629	0.364066	0.829546	0.765635	0.702817	0.713935	1.51672	0.189859	0.23088	0.27849	0.686032	0.339258	0.160064	0.324295	0.111804	0.796964	1.47209	1.90274	1.98526	1.64411	0.0104269	5.80298	0.164283	0.656609	0.0416428	1.69391	0	0.026516
Gh_A11G2918	0.356061	0.402085	0.0889154	0.375002	0.226528	0.140751	0.190191	0.471477	0.395684	0.580461	0.355598	1.65339	0.171891	0.383918	0.263769	0.435837	0.406846	0.59706	1.28607	1.18374	0.490414	0.624882	0.79771	0.707396	1.27779	1.73259	1.65744	1.84922	2.40548	2.42636	4.89488	2.57529	1.11045	0.794485	1.83098	1.17377	3.189	1.81826
Gh_A12G0601	2.63569	2.14381	1.33822	0.899068	0.998946	2.9456	3.61874	7.28863	1.69379	2.2744	1.08422	3.344	2.65532	3.22839	1.62188	4.87598	2.62405	1.48606	2.71478	4.2567	6.56192	4.23429	2.63566	2.01732	3.24081	3.93772	6.19756	9.22246	5.20922	5.29836	6.20189	4.45389	37.1984	0.685727	0.493705	0.788532	8.59916	0.821193
Gh_A12G0710	1.54665	1.41029	0.461398	0.51364	0.543365	0.416199	0.703808	1.6768	1.38942	0.81744	0.691958	2.26012	1.13016	0.65421	0.829832	3.29491	1.12017	0.181007	4.82507	3.37823	1.90982	1.55615	1.31341	2.65215	1.59924	2.72421	5.52976	5.34609	6.35407	5.91181	2.17558	3.78459	3.67599	1.64332	0	0	2.41406	0.0556454
Gh_A12G0854	13.7316	10.8402	8.7559	6.54639	3.6284	5.29537	6.95486	13.3772	8.35147	7.08037	8.49574	15.5076	7.20928	7.37532	8.29922	16.9343	3.63548	22.0421	16.1341	7.73778	11.1348	3.88855	3.99262	2.94207	4.26781	10.4741	13.4164	16.5669	19.3547	18.0087	5.20235	17.2955	18.1693	11.7342	5.88029	4.5432	11.5524	3.66964
Gh_A12G0855	5.49482	4.67483	3.80519	3.27588	1.83887	2.90819	3.33699	5.20462	4.33111	3.74048	3.34535	5.83938	3.7222	3.04413	2.57729	6.18846	2.06919	0.685972	1.42482	1.54546	3.31445	2.73115	1.95767	1.98149	1.90124	4.72126	5.10832	6.87957	7.14885	5.43287	4.38935	7.52992	4.00043	2.73819	5.56894	25.9286	4.1868	1.66685
Gh_A12G1125	0	0.0392884	0.0955559	0	0	0	0	0.0563346	0	0.0311898	0.0477693	0	0	0.0457366	0	0.0668235	0	0	0	0	0	0	0	0	0	0.0314092	0	0	0	0	0.0203682	0.113607	0.115946	0.113362	0	1.01837	0	0
Gh_A12G2009	4.05344	3.21931	2.83577	1.59835	1.28928	3.2396	6.34808	5.67073	2.70452	4.55904	9.85265	6.18887	3.29595	5.20273	9.47303	5.28123	1.45218	0.583519	2.81561	2.82146	5.30378	3.66763	3.62837	2.77272	3.31241	8.90742	7.92486	7.30826	8.13104	7.5283	4.99474	4.17995	3.58189	9.09985	2.1417	1.1006	11.2925	2.09371
Gh_A12G2060	0.182416	0.222895	2.75297	0.264379	0.106328	0.220174	0.237973	1.54742	0.232109	0.190616	0.125113	0.278474	0.937152	0.22055	0.63717	0.190063	0.297543	0.00986507	0	0.162796	0.570589	3.7197	0.262337	0.19662	0.148257	12.7519	6.83436	8.9282	5.39391	5.41274	1.74047	1.62529	4.46227	0.124672	0.0944245	0.0597425	4.14559	0.0911009
Gh_A13G0116	3.1346	1.49963	1.13124	1.43957	1.55522	2.6466	0.536971	1.22624	0.941656	1.45629	0.816847	1.40694	1.19979	1.57762	0.818733	0.393177	4.15654	0.491004	1.22735	0.58788	0.914304	0.787433	1.20499	0.686804	1.2505	0.9302	0.778909	1.25828	1.58538	1.04621	1.02212	2.67181	2.54499	1.02418	0.48626	1.79552	1.47004	3.197
Gh_A13G0501	4.24413	3.31733	2.03276	2.06977	3.41961	6.00871	3.09263	8.00999	4.15824	3.27118	1.05121	1.16809	5.93904	3.1712	3.22959	3.18231	6.14616	2.24915	6.25094	9.52385	22.1261	13.7896	15.8006	10.9871	17.8125	0	0.911855	0.866891	1.5956	1.03851	0.0723186	6.50859	0.165505	1.0512	0	0	0	1.50024
Gh_A13G1206	0.469687	0	0.390195	0.439464	0.164983	0.136893	0	0.153869	0	0.042448	0.195058	0.247778	0.0991744	0.0615098	0.0546041	0.203249	0.260224	2.38395	0.281399	0.360212	0.109365	0.208608	0.198207	0.115341	0.250127	0.333778	0.685656	1.66065	4.28086	4.45091	0.689368	4.909	0.811118	0.150988	0.717075	0.361521	0.614124	0.316069
Gh_A13G1886	0.226574	0.257889	0.12537	0.19582	0.238655	0.92394	0.803389	1.77897	0.34787	0.327331	0.626724	1.4929	0.670225	0.356316	0.421513	1.26372	0.251294	4.33656	1.51356	1.063	2.19445	1.04035	1.06276	1.86435	1.73129	1.29115	1.5084	2.3665	3.04703	2.81164	2.13095	3.87045	2.12822	2.18946	12.7857	4.41262	4.3996	1.31566
Gh_D01G0564	0.616445	1.52909	4.23262	17.2647	0.622741	1.83211	2.16236	1.70239	1.84982	1.72491	3.73446	5.45025	0.886467	2.34017	2.46262	4.549	0.892392	13.5627	7.36303	4.10964	2.58031	0.576728	6.24275	1.86008	1.1208	0.802871	1.42717	2.87346	4.14289	3.96358	22.383	6.19555	4.25885	4.62753	8.53306	7.55593	4.61783	23.1639
Gh_D01G0703	5.32779	4.18217	5.9186	16.995	3.93345	16.8154	15.9095	7.78062	7.35387	6.84898	14.3365	19.2821	5.6844	11.2068	8.33261	12.1993	4.76068	215.936	33.253	18.7708	20.1862	9.2355	25.9218	17.1824	15.6701	7.39377	7.119	9.85264	11.2979	14.0985	26.2211	40.7516	6.60962	17.7897	8.95119	2.83215	11.5806	28.2791
Gh_D01G0823	0	0.408264	0.110296	0	0	0	0	0.260468	0.0612688	0	0.110275	0	0	0	0	0	0.0556002	0.128048	0	0	0	0	0	0	0	0	0.0811665	0.0365307	0	0.0378307	0.0116283	0	0	0	0	0	0	0
Gh_D01G1446	16.6251	11.8124	8.41269	5.61675	8.45923	13.9936	19.5003	18.2604	17.5389	15.1253	13.3522	25.1388	13.4766	17.6912	10.2598	18.016	8.17029	9.26308	22.0752	13.2051	7.47139	9.21075	9.21169	8.14845	12.9747	32.6479	33.5117	31.3859	29.0303	31.8842	26.5869	32.9297	21.0766	8.03544	15.716	5.30366	17.7638	5.85777
Gh_D02G0017	0.106198	0.0597512	0	0	0	0.076799	0.0518644	0	0	0.0711912	0	0.0346769	0.0565293	0.0350762	0.0773072	0.0255354	0.0372003	0.155895	0.756672	0.659274	0.127242	0.0127546	0.0418703	0	0.0153149	0.692338	2.17644	2.04384	3.08389	3.42134	0	0.482961	0	0.0875146	0.144878	0.34079	0.0835899	0.0320018
Gh_D02G0128	0.0525892	0.0825444	0.074061	0.179231	0.0406716	0.0168108	0.0226801	0.100741	0.100424	0.0103627	0.0608269	0.176117	0.0250358	0.0621589	0	0.221087	0.0561485	0.0696779	0.0337076	0.0845885	0.104568	0.133588	0.155182	0.0856138	0.13372	0.0787118	0.38109	1.50207	2.15328	2.55063	0.238025	5.09138	0.938882	0.841205	0.12492	0.0666621	0.349051	0.0997825
Gh_D02G0131	0.122645	0.172944	0	0.0444334	0	0.0444138	0.0600065	0.0495531	0.0468214	0.0549329	0.168261	0.240753	0.0977614	0.161747	0.0356987	0.0589783	0.171446	0	0	0.23988	0.13696	0.0805676	0.252455	0.264292	0.184632	0.111545	0.0314631	0.59916	0.965268	1.51097	0.379859	0.781455	1.31109	0.770917	0.190405	0.100385	0.26423	0.202051
Gh_D02G0132	0.177618	0.137301	0.222891	0.378861	0.0237873	0.0983405	0.106156	0.152449	0.31101	0.169793	0.222857	0.443439	0.0584921	0.145218	0.0796618	0.118284	0.192854	0.317677	0.0321524	0.137916	0.0667081	0.247161	0.268656	0.310294	0.160571	0.169909	0.271839	0.694421	0.706409	1.07468	2.8186	1.85983	2.7598	0.411935	0.798887	0.274358	1.42992	0.402866
Gh_D02G0134	0	0.339514	0	0	0	0.0865914	0	0	0	0	0	0	0.0621411	0	0	0	0.0813738	0.258454	0.0871539	0.345096	0.0846532	0.136094	0.0446665	0.394351	0.0326096	1.29974	0.322979	2.03717	1.34875	1.7961	0.192267	2.54191	0.287735	0.46846	0.208136	0	0.2693	0.0567053
Gh_D02G0141	0.716236	0.708389	0.601919	1.41451	0.234129	1.64516	1.68965	2.19027	1.14621	0.377241	3.122	5.00053	0.314058	1.31009	1.11686	5.54129	0.233154	0.119385	0.0529035	0.413684	0.137566	0.507559	0.786386	0.402571	0.652765	0.663715	1.22172	2.77949	2.82197	3.27551	1.63531	4.44735	4.93001	10.7649	0.635922	0.133409	1.20699	1.41987
Gh_D02G0276	0.137767	0.232199	0.196297	0.28691	0.143787	0.341684	0.300609	0.344939	0.18271	0.279244	0.18225	0.448666	0.365437	0.279532	0.22297	0.546668	2.72033	1.51723	1.23445	0.500415	0.87921	0.68047	0.236044	0.685828	0.347249	0.940289	1.1135	2.07194	2.47058	2.058	1.37553	3.37997	1.39709	1.02253	0.48885	1.48999	0.952987	0.906556
Gh_D02G0587	0.10264	0.0773582	0.0470384	0	0	0.0992477	0	0.831821	0.209256	0.0767679	0	0.224246	0.108928	0.045052	0.0796428	0.0658086	0.0477307	0	0.221633	0.15429	0.0405494	0.0325361	0	0	0.00976151	0.0928674	0.0349614	0.157301	0.0892769	0.228179	0.100374	0.0839719	0.971178	0.167568	0.979039	0.0334523	0	0.0917578
Gh_D02G0672	0	0	0	0	0.0835946	0	0.0938411	0	0	0	0	0	0	0	0	0	0	0	0	0	0	0.0222307	0	0	0	0	0	0.107784	0.121725	0.156161	0	0.573422	0	0	0	0	0	0
Gh_D02G0748	7.24296	8.88971	6.59959	7.6585	3.99864	7.14962	5.55454	7.54251	4.67828	3.61271	4.85785	12.21	4.89723	4.63754	3.05058	7.49166	12.4481	37.5118	30.2989	32.1533	15.2043	9.02045	13.3031	11.627	10.8923	6.72378	8.86812	11.7132	12.7295	13.1406	14.377	26.8746	7.58992	12.755	6.25009	4.59006	12.8705	8.43308
Gh_D03G0149	5.39537	4.48286	2.79691	6.90862	3.77188	9.9767	15.5446	17.5219	7.67069	9.67081	10.0007	8.94922	11.5969	14.5707	11.6163	14.8871	5.2417	1.95783	5.30544	6.79613	10.1601	9.97138	7.78626	11.0329	13.2937	9.74402	12.2559	12.0904	13.093	12.1001	11.6874	5.13144	20.8322	10.2966	0.159935	0.202183	8.01377	1.02694
Gh_D03G0160	3.40091	3.90219	2.23571	1.88425	1.87159	3.64939	1.74825	4.66748	3.45343	2.01114	2.42611	5.50886	2.24041	2.31195	1.56418	5.24822	2.47516	0.988402	1.51083	1.93282	1.84913	2.77255	2.7425	2.53786	3.8748	2.55634	2.28903	4.01237	4.0333	3.83712	4.55729	7.03356	12.3354	5.93295	3.80214	1.72823	2.91368	2.16336
Gh_D03G0261	3.3686	3.50209	2.28178	1.25195	0.990221	1.2609	1.50659	3.77888	1.85477	1.48947	1.6971	4.77341	3.37384	1.37755	1.38441	5.60613	2.1313	1.09762	8.01811	7.69886	4.96553	3.38672	1.81115	1.07157	1.36942	4.54042	8.61569	12.6004	9.32502	8.41277	1.91136	8.73845	5.24951	5.71978	5.23981	6.06665	8.09643	0.250233
Gh_D03G1188	5.34148	18.2194	29.1203	62.865	1.37503	13.2044	15.4862	9.75863	2.49976	5.69451	22.8384	33.9663	3.10092	10.5285	10.4758	20.9036	3.45037	20.2934	7.99408	8.09664	2.43123	1.6751	24.5686	10.8428	5.0769	2.21288	3.92734	16.3375	35.1551	23.535	41.9152	92.3166	10.0159	36.2338	36.2671	2.51622	16.5359	50.719
Gh_D03G1189	2.69612	7.31653	14.402	22.5629	0.71569	1.83498	1.3941	1.74543	1.79339	1.50015	2.71348	4.21172	1.1538	1.67633	1.75486	3.54652	0.963013	11.1251	3.56368	2.01317	0.918594	0.476267	1.54263	1.35642	0.632877	1.74166	2.04449	4.49931	7.50965	6.05083	3.02921	20.3077	2.18296	2.06962	0.350341	0.0783095	2.87154	4.87556
Gh_D03G1190	4.12898	2.85237	2.56717	5.31419	1.6608	2.54278	3.86675	6.12365	3.75285	2.47911	3.08365	8.04502	3.43964	3.30473	3.06464	7.22852	2.95742	26.8923	8.22618	3.6931	3.32389	1.48609	1.80546	1.67038	2.28323	2.40522	2.96552	3.33619	4.25786	3.8855	7.77232	4.39006	6.61824	6.84518	1.57806	1.32124	6.70886	2.79667
Gh_D03G1483	0.0957314	0.252176	2.67282	0.277319	0.251202	0.184978	0.187457	1.34224	0.316884	0.286047	0.175236	0.396956	0.830485	0.357522	0.520084	0.276212	0.267457	1.21927	0.146383	0.0655969	0.692468	1.94815	0.124904	0.194479	0.301424	9.71919	3.64568	5.56012	3.29218	2.66771	1.13677	1.51901	2.93865	0.156734	0.123691	0.187754	3.71963	0.267146
Gh_D03G1558	6.13013	5.1469	2.83716	1.8511	1.31927	4.46706	3.43556	3.98036	3.08103	2.54304	4.41257	4.10106	3.23734	1.98689	3.0337	5.40698	3.15814	1.972	5.93278	4.24085	5.90779	5.27857	4.60103	6.15036	7.91922	8.45596	7.36525	7.57821	8.28109	11.0131	5.86976	4.67578	7.37478	7.26456	5.50976	1.7982	15.8331	2.13399
Gh_D04G0684	0.0233021	0.0265437	0.322573	0.100643	0.163687	0.101859	0.137788	0.534201	0	0.168441	0.0322509	0.522351	0.123024	0.0915631	0.135455	0.11204	0.0645644	0	0.139677	0.169377	0.569999	0.381479	0.143101	0.114506	0.248311	0.12426	0.258167	0.338138	0.35814	0.459327	0.201291	0.412357	0.651803	0.187353	0	0	1.57781	0.231924
Gh_D04G1304	0	0.499455	0	0	0	0	0	0	0	0	0	0	0	0	0	0	0	0.389833	0.275869	0	0.142643	0.0576187	0	0.257116	0	0	0.377008	0.227328	0.871783	1.98517	0	2.17248	0	0.199734	0	0	0.192631	0
Gh_D05G0197	2.22526	3.1526	3.54225	1.57955	1.44546	2.11785	3.23979	3.05755	4.11281	4.1242	6.50171	9.14626	4.75579	4.89176	4.48616	7.26873	3.31075	0.554121	1.19198	0.938949	1.01715	1.42416	1.74188	1.32176	1.04476	5.96935	10.0658	9.48127	6.16846	7.08322	6.78936	7.73997	3.56981	2.74197	5.34782	0.410473	5.81013	7.01187
Gh_D05G0920	0.0910878	0.207384	0	0.0655972	0	0	0	0.149025	0.139863	0	0	0.240098	0.0962216	0	0.0529545	0.0437967	0	0.0579022	0.239218	0.257812	0.0265643	0	0	0	0	0.608086	1.05634	1.24062	0.934778	0.856087	0	0.366869	0.0750317	0.146661	0	0.0877951	0	0
Gh_D05G1681	1.22512	0.477286	1.1606	8.37901	0.53669	1.33471	2.10507	2.39709	1.55364	1.34305	2.98008	1.28223	0.689567	1.83687	2.56127	2.92709	1.75851	26.3476	1.04451	0.468523	0.32709	0.416427	0.47545	0.271981	0.456161	0.430446	0.506163	1.59452	1.35037	1.43374	4.55439	6.16705	4.48502	2.36327	2.41782	1.11721	3.95475	6.71425
Gh_D05G2218	0.043352	0	0.119809	0	0	0	0	0	0.033256	0.097756	0	0	0.0458363	0	0.151248	0	0	0	0	0.0527266	0.0126815	0	0	0	0	0.0193547	0.175316	0.374865	0.572809	0.469791	0	9.72542	0.143211	0.209963	0.0664304	0	0	0
Gh_D05G2290	0.982876	0.513969	0.416613	0.600837	0.364283	1.42748	0.742185	1.38271	0.868191	1.01985	0.859103	2.33304	0.701049	1.66501	1.23158	1.58146	0.789474	0.983525	1.59106	1.52756	3.54395	2.88908	2.76722	4.03116	4.77551	3.04531	5.05842	13.7968	26.1176	22.8255	4.20252	34.2217	7.79369	2.82646	5.30145	3.42183	12.1032	2.49908
Gh_D05G2616	0	0	0	0.034421	0	0	0	0	0	0	0	0	0	0	0	0	0	0	0.0715724	0.0128604	0	0	0	0	0	0	0.0481169	0.303313	0.236497	0.239151	0.0825021	0.268926	0	0	0.145951	0.0459799	0	0.0139802
Gh_D05G3509	2.19464	19.1968	27.8199	45.7608	0.894652	3.0496	1.79916	2.77697	0.783131	2.23325	3.1235	6.94	0.732697	0.768931	1.64809	2.77941	1.55124	13.3305	1.72837	1.41477	0.833722	0.322548	9.48715	2.10232	0.669069	0.895035	1.33709	2.98703	7.05768	3.48826	14.9806	60.9974	2.0967	4.2252	4.30249	1.0727	4.49566	12.9561
Gh_D05G3644	0.836833	0.142571	0.693229	0.844993	1.1375	2.52566	3.99135	3.54881	0.898224	1.75348	2.77238	1.98173	1.94774	2.0319	3.47964	1.83083	1.16244	12.2297	4.87527	2.90605	3.29943	2.02853	0.953518	1.67089	1.16931	0.842448	0.614459	1.04909	1.05782	1.28374	1.26198	2.87938	2.94247	3.18068	0.0963227	0.0810349	4.33722	1.5785
Gh_D06G0388	0.132935	0.302431	0	0.095782	0	0	0	0.615593	0.0680085	0.239933	0.245004	0	0.0936653	0.116193	0.103055	0.426122	0.307338	0	0.116568	1.54316	0.142395	0.176707	0.119415	0.0312084	0.0249312	0.92853	1.2306	0.725222	0.36446	0.855007	0.153638	7.86591	0.146216	0	0	0	0.170915	0.0260279
Gh_D06G0560	1.14974	1.35123	1.24726	0.454668	0.237446	0.612826	1.68738	0.934025	2.16889	1.5672	0.852128	1.21792	1.28623	1.17204	1.25824	2.29077	2.64656	0.081257	0.705268	0.905962	0.144733	0.503638	0.115602	0.412359	0.25763	5.542	7.35457	4.58078	3.90482	3.14459	1.6569	2.20476	2.04381	0.799004	0.333346	0.391347	15.9973	0.119045
Gh_D06G1801	1.58408	1.23154	1.03723	2.46079	1.20042	2.53581	3.09656	5.47095	1.32594	1.89354	4.85878	6.48624	1.25286	2.66526	3.36305	6.29649	0.94203	15.9453	9.29948	2.79129	2.48059	1.57946	1.22452	1.38483	2.23523	1.33107	2.98695	4.43925	6.3952	6.0018	3.74487	17.0503	6.43775	6.50341	1.13478	2.59727	4.40615	2.30147
Gh_D06G2235	4.91961	16.2494	15.4571	19.2468	3.25369	11.7899	11.9914	10.2421	5.86278	9.74575	14.4257	14.3308	4.52275	10.1657	9.46557	11.064	4.31634	54.9441	19.2508	9.49541	5.89889	4.08279	60.5456	25.6478	6.84242	4.40777	8.00127	30.1382	43.1721	32.0322	105.51	122.905	18.7671	28.4215	67.2567	9.98039	81.9496	144.118
Gh_D07G0779	72.1033	44.6045	28.6282	37.0741	28.8136	71.0918	57.7265	78.523	73.959	79.9749	67.7594	79.7246	80.8956	73.1727	81.2702	68.2128	45.6147	6.86955	20.1696	23.7021	31.3104	38.5346	32.0037	39.8997	63.1639	48.5773	60.2658	63.2814	62.865	69.2004	30.2845	62.4803	42.1888	54.5729	54.7352	30.6984	57.4579	24.3467
Gh_D07G0977	2.75629	2.73341	1.18008	5.02599	1.77973	2.17241	1.8625	2.31369	1.15504	1.55254	2.00222	4.48637	1.37702	1.24283	1.44546	2.2741	1.68432	24.4745	13.1087	4.58696	2.95992	0.96699	1.40169	1.07681	1.39487	2.57139	3.30179	3.53953	4.34794	3.92155	3.03429	6.57107	3.03943	3.14498	7.05	1.41958	3.84736	3.08019
Gh_D07G0978	4.93949	4.93907	5.53917	8.35684	2.11211	4.60137	4.42461	8.72761	4.61794	3.61637	7.43658	11.3676	3.66097	4.66113	5.0271	9.18341	2.49884	24.1984	15.7433	8.2304	7.60032	4.69781	4.24254	2.73667	5.5089	4.49185	5.77031	8.21642	12.671	12.6884	2.23335	19.588	9.77422	9.34961	2.02685	1.28395	2.64871	1.81361
Gh_D07G1671	6.25588	4.50553	4.2177	3.46944	2.64583	5.83052	7.21952	6.56423	4.77732	6.75785	6.21582	7.98719	5.04701	6.36585	5.22143	5.80613	6.3803	6.22237	3.25958	1.84388	3.03633	2.8685	2.61548	3.77334	3.10376	3.58306	4.15371	3.12178	4.48175	4.68026	3.88282	5.12785	7.21488	6.53752	8.21681	3.70233	11.673	7.4682
Gh_D07G1817	0	0.0606753	0	0	0	0.0774903	0	0	0.0816922	0	0.0736927	0	0.0558741	0	0.0616454	0	0	0	0	0	0.0612513	0	0	0	0.0294928	0.280333	0.15912	0.0238885	0	0.0988393	0	1.26917	0	0	0	0	0	0.0153895
Gh_D07G2168	0.208241	0.189193	0	0	0.292177	0.0605736	0.122863	0.0679199	0.734363	0.0375309	0	0	0.39659	0.164001	0	0	0.636456	0	0	0	0	0	0	0	0	0	0.0843801	0.227883	0.515871	0.275283	0.32621	0.404728	0	0.067377	1.31058	0.685779	0.708943	0.0491138
Gh_D08G0309	2.83442	3.18104	1.45169	2.22205	1.15915	2.20633	0.949825	1.9547	1.58432	1.77712	1.66312	1.84721	2.07832	1.7587	1.96095	1.29924	4.10589	8.66363	23.6504	17.7664	10.76	10.263	11.7958	8.55237	15.2322	3.09985	1.97402	2.18797	3.43705	3.37224	2.34283	2.13709	1.35058	2.23854	12.07	4.17795	1.99708	3.35813
Gh_D08G0555	4.55853	5.76351	3.62108	4.03968	3.55085	10.3505	16.6787	12.253	5.38007	5.97563	10.2121	11.1589	5.27595	8.34946	7.64697	21.3489	10.362	5.2053	7.37662	3.55073	2.7166	4.04275	5.59799	7.11677	7.53152	3.49059	9.5501	10.0045	10.9897	12.4039	7.32129	25.8311	7.80039	15.2845	2.58962	0.898287	5.06598	5.43241
Gh_D08G1854	2.25694	1.55327	1.83238	1.35426	1.1199	2.03613	2.04237	3.12252	2.29527	1.96888	1.64123	3.22279	2.0605	2.06031	1.444	3.43026	0.585184	0.281262	1.9281	1.96871	2.64079	4.32933	1.89713	1.79864	2.14173	5.10185	4.04484	3.97396	2.51062	2.79569	1.32069	1.47182	2.53157	1.21497	1.12796	0.109863	8.56243	1.06429
Gh_D08G2052	0.152431	0.0580283	0	0	0	0	0	0	0.0781709	0	0	0	0.0535592	0	0.0590495	0	0	0	0	0	0	0	0	0	0	0	0	0	0	0	0	0	0	0	0	0	0	0
Gh_D08G2153	0.0226574	0.0257889	0	0	0	0	0	0	0	0	0	0	0	0	0	0	0	0	0	0	0	0	0	0	0	0	0	0.0411565	0.372156	0.255604	0	0.438164	0.149349	0	0	0	0	0
Gh_D09G0385	0	0.105893	0.450407	0.568865	0	0	0	0	0	0	0	0	0	0	0	0	0	0.162311	0	0.0750954	0	0	0	0	0	0.0413202	0	0.0632458	0	0	0.0937104	0.224378	0.114744	0	0.0355012	0	0.143086	0
Gh_D09G0427	0.77846	2.54096	2.39207	4.47598	1.01458	2.33869	5.61181	3.35063	2.38237	3.85504	8.89387	6.55612	2.03489	5.1686	5.56178	4.7183	2.11914	28.0658	1.96756	0.48865	0.417226	0.472187	0.746806	0.580489	0.556284	0.473646	1.23657	1.81047	2.09118	2.44337	23.4257	21.8011	6.54408	11.587	89.341	39.6911	31.4574	13.4695
Gh_D09G1579	0.0400733	0	0	0	0	0	0	0	0	0	0	0	0	0	0	0	0	0.0128317	0	0.0326226	0	0.0189063	0.0155148	0.0425931	0.01134	0.0359512	0.0203346	0.274563	0.725566	0.739261	0.0349579	1.43096	0	0	0	0.0777835	0.0621224	0.0118409
Gh_D09G1715	4.7359	10.8586	10.6947	17.0374	4.79575	12.5588	19.8228	13.5387	8.27476	12.6883	16.2251	12.68	8.22246	13.8111	13.2297	11.094	7.55252	3.3867	1.49608	1.77599	2.28652	3.57266	7.79198	4.69232	4.9829	5.42048	7.22788	13.5991	12.7184	10.5763	25.5404	24.5887	10.963	9.66928	22.6133	6.68451	40.7713	8.9161
Gh_D09G2062	1.69417	1.23614	6.16076	1.69084	1.34101	5.4174	8.99758	7.33329	4.74239	4.38887	4.63791	3.00791	5.66468	5.89316	4.85608	8.58016	4.5253	2.05545	14.9784	12.6988	9.04825	4.29248	3.4132	4.03675	4.43641	4.09385	4.12209	6.94888	7.3525	8.97458	1.11594	1.81692	8.20891	2.74888	0.412755	0.0784206	16.1911	0.40687
Gh_D09G2383	0.0202165	0.114711	0	0	0	0.11756	0.0794755	0	0.154917	0.0910297	0.0557702	0.0797388	0.107003	0.0530996	0.023517	0.0583257	0.28105	0.0129406	0.0458276	0.0822526	0.261272	0.200203	0.0312931	0.186131	0.125796	0.453189	0.43068	0.369222	0.250864	0.305877	0.0352525	0.295179	0.30157	0.262033	0	0	0.0626546	0.0358231
Gh_D10G0904	2.00826	2.25652	1.47055	0.650559	0.898357	0.893915	1.57131	0.601215	1.7277	0.664559	1.15925	0.99713	0.97595	1.50673	1.04882	2.75901	1.36703	1.00927	3.52777	1.28312	0.637527	0.405575	0.459606	0.957111	1.1699	0.495731	1.57891	1.81406	2.58314	4.18293	4.16547	3.82033	2.27418	2.68749	15.2982	6.15827	2.41187	1.43924
Gh_D10G1245	0.734121	0.329703	0.43695	0.112968	0.3228	0.229712	0.259065	0.215708	1.33192	0.0950631	0.182024	0.589367	0.386662	0.411063	0.182793	0	0.253428	0.0330251	0.136431	0.294373	0.560454	0.340766	0.279614	0.474593	0.534858	4.99162	6.92469	7.37932	7.18241	6.18333	0.389181	4.31032	20.2947	0.251185	0	0.200433	0.0801711	0
Gh_D10G1246	0.586143	0.538782	0.124726	0.389716	0.316595	0.328299	1.02131	0.0737388	0.969078	0.427419	0.249403	0.475285	0.524018	0.590944	0.104853	0.0867169	1.07321	0	0.169264	0.547225	0.460513	0.591687	0.0173403	0.36478	0.481473	5.9436	6.73284	6.07585	5.37106	5.99945	0.741701	0.472448	12.8079	0.290547	0	0	0.312764	0.0661363
Gh_D10G2285	3.4277	1.92636	1.98983	1.97037	1.42087	1.4613	1.32364	4.18401	1.54051	1.43123	1.43312	4.66609	2.18068	1.48358	0.833078	3.91352	2.87093	9.05761	5.23745	4.49087	4.19209	2.16756	1.13071	1.05431	1.42632	1.57253	1.21054	1.40963	2.14144	2.47208	7.84796	2.24885	7.01824	3.91089	2.27287	0.732241	17.0012	3.23401
Gh_D11G0108	35.632	34.4157	21.4708	31.4393	23.4889	39.2074	37.9635	46.6118	54.4065	41.6809	41.9397	58.339	50.8487	59.8429	33.3774	56.9411	37.1149	19.8739	8.65387	6.02555	9.9034	9.01118	11.8064	16.1832	19.4767	11.2144	19.429	29.1469	38.3835	41.5851	51.9278	108.916	51.0893	40.4045	169.29	138.108	73.1192	38.2507
Gh_D11G0517	0.0477151	0	0	0.0686632	0	0	0	0	0	0.02157	0	0	0.0251799	0	0	0	0	0.0907275	0.124941	0.0769696	0.0832412	0.0557147	0.182871	0.200657	0.16032	0.275211	1.51189	2.26914	2.53812	1.65497	0	3.29577	0	0	0.0363958	0	0	0
Gh_D11G1535	2.92032	1.04698	0.10833	0.926604	1.34277	2.65465	2.62422	7.93975	2.22682	2.257	1.81419	7.42525	2.36467	2.28848	1.68348	5.47837	4.47234	5.03735	4.99504	2.67843	2.92799	2.80793	1.66981	1.29129	2.42625	9.95056	9.93702	9.71671	9.66507	9.3377	15.8943	7.75606	18.1377	4.2175	4.46339	6.56462	12.1	3.84677
Gh_D11G2011	0.696648	0.430318	1.60632	0.0657568	0.0483995	0.763678	0.453386	0.438341	0.409607	0.99014	0.675528	0.21844	0.366543	0.98097	0.894494	0.608167	0.758359	0.396978	0.638315	0.586295	1.66758	0.64459	0.243575	0.24799	0.172788	1.32827	2.13041	3.18772	2.87585	4.81308	0.0104269	9.91464	0.164283	0.306418	0.124928	2.74168	0	0.026516
Gh_D11G2028	2.80997	2.38266	0.782139	0.886508	0.890498	1.31487	0.611868	0.60297	0.779719	0.61256	0.312788	0.223338	0.531992	0.953005	0.326403	0.432306	1.1616	0	0.457226	1.72741	3.16552	1.71332	0.66031	0.856232	1.53978	5.07502	3.49883	4.00957	4.82608	3.07711	0.54242	0.178497	0.0914378	0.267992	21.2503	2.19158	10.9096	2.51558
Gh_D11G3303	0.323692	0.219319	0.0889154	0.421877	0.056632	0.281503	0.253588	0.314318	0.0494604	0.145115	0.266699	0.593525	0.137513	0.255945	0.30145	0.498099	0.406846	1.20459	0.321518	0.425614	0.0865437	0.146577	0.215255	0.753782	0.481487	0.851614	1.25965	1.372	1.8634	2.21	2.5522	2.416	0.947943	0.582622	2.7841	1.04688	1.11362	1.39271
Gh_D12G0611	9.41798	5.82433	4.93757	1.87103	2.87931	5.37998	6.25055	5.60245	3.33625	6.37133	3.06812	4.664	4.72256	9.59672	5.33462	5.9093	3.28006	2.63586	3.84167	1.80462	3.25607	2.86015	1.53419	1.60905	2.1094	3.72487	5.7512	6.53451	4.75319	4.17786	10.8361	6.90078	36.3568	3.97722	0.493705	1.7742	9.54297	2.01293
Gh_D12G0725	0.50234	0.490847	0.0662734	0.103263	0.126066	0.209224	0.0471751	0.50974	0.441137	0.216288	0.16565	0.504978	0.22721	0.281834	0.166844	1.01212	0.46363	0.151588	1.84299	1.04169	0.667581	0.603216	0.256657	0.687274	0.294649	0.955009	1.32322	2.38318	2.37313	1.99542	1.05878	2.26666	1.10046	0.422489	0	0	0.735211	0.0279604
Gh_D12G0934	12.811	9.84259	5.32442	4.60251	3.57186	4.82522	6.88684	12.56	5.59546	6.03118	5.54201	15.9371	6.02644	4.57117	5.99083	15.1788	3.42694	9.2395	9.51198	3.92269	5.02671	2.24487	2.67662	1.43485	2.71169	6.30911	7.43536	10.4555	12.9519	13.2007	4.90292	12.5395	12.1509	11.1444	6.8177	4.93557	7.57589	3.7162
Gh_D12G0935	6.83269	5.39404	4.1551	3.09132	2.95333	2.44657	2.65088	6.08065	2.87118	2.74111	2.77686	7.54948	2.97776	1.70052	2.02104	5.08557	2.02469	1.53183	0.864637	1.44068	2.53792	2.76153	2.45644	1.91296	2.30246	1.77138	2.33383	3.88398	3.64533	2.63273	9.30392	4.65391	5.65394	4.35502	14.7558	28.5527	9.91872	3.07653
Gh_D12G1254	0	0	0	0	0	0	0	0	0	0.124759	0.0955386	0	0.0368615	0	0.0404338	0	0	0	0	0	0	0	0	0	0	0	0	0	0	0.0330787	0	0.454428	0	0.0566809	0	0.0678911	0	0.206893
Gh_D12G2185	2.65481	1.79174	2.12683	1.41031	0.882138	1.55426	4.2742	4.75341	2.3097	3.10107	5.24529	6.42561	2.33061	2.94365	5.15888	4.06057	1.37957	0.177593	1.77723	1.81303	3.33136	2.99513	2.72894	1.83599	2.69927	8.10089	7.06957	6.87553	7.22759	6.48132	3.317	2.7652	2.79562	4.69945	3.15193	0.588691	8.39538	1.68747
Gh_D12G2238	0.152013	0.0857288	2.83639	0.0881264	0.106328	0.220174	0.118987	1.74392	0.232109	0.326771	0.0834086	0.159128	1.00178	0.14035	0.176992	0.394746	0.212531	0.0295952	0	0.112705	0.824185	3.32739	0.286185	0.284007	0.183142	12.2263	6.30384	8.2263	5.33007	5.44184	1.45338	1.6753	4.10529	0.274279	0	0.0597425	4.6221	0.127541
Gh_D13G0132	2.72574	1.60306	0.754162	0.981522	0.996934	2.24961	0.626466	1.82078	1.01141	1.6614	0.942515	0.987852	1.19979	1.22042	0.660268	0.305804	3.52676	0.577651	1.02279	0.514395	0.940805	0.744869	1.23992	0.750693	1.30154	0.889756	1.09964	1.38204	1.58538	1.30242	0.969699	2.74501	2.54499	1.02418	0.416794	1.79552	1.68005	3.06379
Gh_D13G0636	1.56629	1.41347	1.19162	0.907792	1.37673	2.46984	2.29453	3.69373	1.51562	2.40192	0.630727	0.767605	2.79641	1.3874	1.64416	1.96769	4.05088	1.13255	2.41	2.98509	10.0094	5.537	8.43087	7.00138	10.5128	0	0.151976	0.365007	0.411768	0.47205	0.0433912	7.15541	0	1.94069	0	0	0	0.735412
Gh_D13G1502	0.37575	0.374602	0.390195	0.709903	0.0824913	0.479125	0.370368	0.384673	0.360788	0.339584	0.780232	0.433611	0.595046	0.553589	0.218416	0.42908	0.650561	2.56275	0.562797	0.436046	0.136706	0.36232	0.30632	0.0823866	0.223798	0.959611	1.20581	1.57549	3.17457	3.4814	3.0954	10.9509	2.5106	0.830435	1.07561	0.813422	0.975374	1.33299
Gh_D13G2273	0.725036	0.257889	0.501478	0.522186	0.715966	1.45191	1.16045	1.85309	0.695739	0.695579	0.501379	1.37347	1.14896	0.475088	0.368824	2.09167	1.00518	2.406	1.8877	1.57617	3.41064	1.86838	1.7945	3.29846	3.05522	1.21045	1.78265	2.28418	2.62835	3.40805	2.497	3.65137	3.84573	1.75157	1.17808	6.07281	3.84092	0.996713
Gh_A05G3748	0.0431443	0.0980844	0.119221	0	0	0	0	0	0.0330941	0.0583661	0	0.056797	0	0	0.0501754	0	0	0	0	0.0174958	0.0126245	0.0202727	0	0	0	0.0192678	0	0.373156	0.481373	0.264328	0	7.06651	0.0712802	0.0696701	0	0	0	0
Gh_A08G2491	0	0.171589	0	0	0	0	0	0	0.0770636	0	0	0	0	0	0	0	0	0	0	0	0	0	0	0	0	0	0	0.0452661	0.0510733	0.0234173	0	0	0	0	0	0	0	0
Gh_A09G2267	3.75894	1.95101	4.85613	1.76769	1.84967	6.41283	10.9109	10.1046	7.60801	7.32267	7.02933	6.11954	9.41295	9.53049	7.75431	10.2605	4.97041	1.93454	13.3674	11.2744	9.57957	4.86481	3.91422	3.76891	4.45168	4.67522	4.80456	7.75917	7.29659	8.43992	1.46173	1.94827	7.31664	4.14513	1.40337	0.182982	25.3181	0.949364
Gh_A09G2415	0	0.045466	0	0.0578479	0	0.0582491	0	0	0	0.108243	0	0	0	0	0.046617	0	0	0.0128317	0	0	0.0235525	0.0189063	0.108603	0.0425931	0.0566998	0.0719024	0.183012	1.07995	2.09378	1.76285	0.0116526	3.05706	0	0	0	0	0.0621224	0.0118409
Gh_A09G2460	2.28297	0.883676	0.758082	2.82769	2.08426	6.6506	5.30752	9.71212	3.01481	4.41217	3.47385	10.7722	3.27967	2.87177	3.39764	5.40065	3.54418	13.8715	12.2291	10.3372	11.8758	8.68165	8.35228	11.8112	9.71814	7.51749	9.39177	10.8194	12.743	11.8423	9.4268	23.5354	10.3792	9.70281	16.9617	4.92827	15.4745	7.89654
Gh_A10G2319	0.678016	0.488726	0.125047	0.162781	0.119025	0.329137	0.489703	0.110896	0.936852	0.530546	0.343811	0.684973	0.238777	0.296199	0.21023	0.695475	0.574474	0.057493	0.0508988	0.585091	0.3429	0.614265	0.2781	0.39743	0.491072	5.88374	7.47845	9.54607	10.3883	11.0074	0.599966	24.9165	26.8438	0.873707	0.2074	0.0871718	0.139337	0.0265166
Gh_A11G2960	36.2242	32.8176	23.8213	36.298	25.8493	45.5035	49.3074	61.6873	58.6806	48.7629	52.5376	62.8648	52.5955	73.9746	41.1137	72.1296	33.532	34.2367	10.764	7.10637	13.4585	11.0328	15.9219	20.5411	21.9595	12.8846	23.2677	34.6309	46.16	50.8785	62.4217	125.149	56.2064	50.5728	242.47	183.543	101.632	48.2309
Gh_Sca004802G04	0.159094	0.0827469	0.0287897	0.139489	0.0553528	0.0305018	0.020574	0.0674582	0.0482322	0.00939946	0.115142	0.164995	0.0568297	0.0987701	0.0989716	0.0816217	0.0299943	0.728877	0.21726	0.340339	0.0715212	0.177054	0.170969	0.133417	0.143983	0.159006	0.300984	0.350624	0.424723	0.364103	0.63908	0.57404	0.911201	0.374521	0.134522	0.0641501	0.221095	0.235629
Gh_A03G2026	0.22377	0.324813	1.79973	0.185203	0.195729	0.0463275	0.125196	1.08609	0.219775	0.659096	0	0.481391	0.967766	0.273877	0.372146	0.276702	0.446538	1.22134	0.219947	0.0919922	0.63663	1.6008	0.300278	0.263564	0.247038	9.50349	4.63448	4.71503	4.03429	3.619	1.36454	1.25924	2.62253	0.157001	0.272588	0.250765	4.72625	0.324941
